# Supplementary material for: Transcription factor Hlx controls a systematic switch from white to brown fat through Prdm16-mediated co-activation
Source: Nat Commun. 2017 Jul 12;8:68. doi: 10.1038/s41467-017-00098-2 (PMC5507986; doi:10.1038/s41467-017-00098-2)
Supplement: Supplementary file 2 — Supplementary Data 1 [file 41467_2017_98_MOESM2_ESM.xlsx]

## Sheet: data
Supplementary Data 1. Upregulated genes in the iWAT of Hlx transgenic mice and their expression levels in BAT and eWAT of wild type mice.
gene	locus	TG mice iWAT FPKM	WT mice iWAT FPKM	q_value (TG vs. WT)	significant	WT mice BAT FPKM	WT mice eWAT FPKM	q_value (BAT vs. eWAT)	significant
Kng2	chr16:22985145-23029150	50.0534	0.907882	0.000640755	yes	45.387	0.419713	0	yes
Cpn2	chr16:30256378-30283254	4.84052	0.0969386	0.000640755	yes	15.6977	0.0525062	0	yes
Fam151a	chr4:106733914-106805041	26.2869	0.779134	0.000640755	yes	13.7863	0.607242	0.0479854	yes
Myh2	chr11:67171026-67197517	1.32911	0.056936	0.000640755	yes	13.2003	0.136208	0	yes
S100b	chr10:76237983-76262659	62.1186	2.97563	0.000640755	yes	53.5264	0.515058	1.69e-12	yes
Acot11	chr4:106733914-106805041	66.0804	3.28742	0.000640755	yes	89.9793	0.544218	0	yes
Phospho1	chr11:95824365-95845731	205.297	10.8664	0.000640755	yes	198.493	2.75386	0	yes
Hapln4	chr8:70083528-70090862	1.86285	0.106848	0.000640755	yes	0.500477	0.00915442	8.64e-05	yes
Cox7a1	chr7:30184151-30198869	1209.92	70.6581	0.000640755	yes	3046.4	21.7575	0	yes
Myo5b	chr18:74442618-74773576	12.405	0.731117	0.000640755	yes	8.79918	1.08302	0	yes
Fabp3	chr4:130308360-130359983	15.6986	0.955836	0.000640755	yes	57.9779	0.324446	0	yes
Slc27a2	chr2:126552852-126591675	14.9172	0.923497	0.000640755	yes	63.7091	0.562453	0	yes
Ucp1	chr8:83287731-83298456	591.438	36.9438	0.000640755	yes	3674.81	14.7946	0	yes
Lrrc15	chr16:30256378-30283254	1.88054	0.133056	0.000640755	yes	1.72334	0.0129841	9.06e-05	yes
Clic5	chr17:44188571-44280168	43.2559	3.06458	0.000640755	yes	46.3437	1.79257	0	yes
Cidea	chr18:67289202-67367794	1713.93	126.645	0.000640755	yes	2186.98	12.2489	0	yes
Hlx	chr1:184727144-184732493	96.2462	7.45336	0.000640755	yes	16.8161	1.50756	0	yes
Adck3	chr1:179960341-180199557	369.651	31.3002	0.000640755	yes	396.494	8.68404	0	yes
Fbp2	chr13:62836884-62858712	13.0307	1.11264	0.000640755	yes	12.1596	0.980863	0	yes
Me3	chr7:89632817-89854359	3.15489	0.278251	0.000640755	yes	12.9672	0.263204	0	yes
Adprhl1	chr8:13235661-13254162	13.3037	1.2021	0.000640755	yes	2.55559	0.0284448	0.000425523	yes
Mapt	chr11:104231435-104332093	9.12362	0.850404	0.000640755	yes	7.76684	0.221447	0	yes
Pdk4	chr6:5483350-5496278	500.348	46.6844	0.000640755	yes	850.764	20.9561	0	yes
Elovl3	chr19:46131870-46148325	26.4234	2.63356	0.000640755	yes	36.943	0.193639	2.54e-12	yes
Lctl	chr9:64117073-64172931	83.9985	8.38516	0.000640755	yes	21.7228	4.74123	2.29e-10	yes
Acaa2	chr18:74779211-74806207	1071.08	107.086	0.000640755	yes	1704.27	81.9771	0	yes
Otop1	chr5:38277403-38304217	60.2401	6.17927	0.000640755	yes	85.9275	0.431208	0	yes
Tarm1	chr7:3486423-3502552	1.64093	0.173562	0.000640755	yes	0.989573	0.0793325	0.0138506	yes
Ckmt2	chr13:91853386-91876885	2.60523	0.284006	0.000640755	yes	1.59865	0	3.87e-07	yes
Rnf152	chr1:105276916-105361608	3.07786	0.347078	0.000640755	yes	10.8282	0.414379	0	yes
Slc22a2	chr17:12584188-12628592	2.15896	0.250809	0.000640755	yes	2.6246	0.433843	0.00299494	yes
Pank1	chr19:34807018-34879455	65.4623	7.64832	0.000640755	yes	128.379	1.99478	0	yes
Itih4	chr14:30886491-30901983	17.3985	2.06986	0.000640755	yes	0.980213	1.3595	0.327252	no
Neurl1a	chr19:47178819-47259441	1.14707	0.149301	0.000640755	yes	33.3551	25.3586	0.845082	no
Cpt1b	chr15:89416352-89430808	201.756	26.2927	0.000640755	yes	377.832	9.92235	0	yes
Ppara	chr15:85735563-85806851	32.6045	4.52114	0.000640755	yes	83.0529	1.442	0	yes
Esrrg	chr1:187609005-188214884	2.88166	0.409469	0.000640755	yes	5.2802	0.129806	2.13e-08	yes
Hadhb	chr5:30155257-30184985	332.056	47.4331	0.000640755	yes	235.072	13.1836	0	yes
Atp4b	chr8:13386208-13396778	8.90035	1.28599	0.000640755	yes	1.28179	0.0464547	2.9e-05	yes
Igsf21	chr4:140026851-140246811	15.6619	2.33577	0.000640755	yes	9.79705	0.242629	0	yes
Calca	chr7:114631477-114636357	29.3263	4.4183	0.000640755	yes	0.477247	1.24083	0.0694937	no
Rap1gap	chr4:137664725-137729863	22.226	3.50367	0.000640755	yes	12.796	0.615732	3.84e-15	yes
Hpdl	chr4:116819906-116821508	3.595	0.567105	0.000640755	yes	3.40765	0.498006	7e-08	yes
Cox8b	chr7:140898814-140901180	3265.44	545.409	0.000640755	yes	6368.8	65.1874	0	yes
Sh3bgr	chr16:96200469-96228933	1.66694	0.280318	0.000640755	yes	1.67357	0.385466	0.000141841	yes
Hrc	chr7:45335268-45338972	1.90725	0.321222	0.000640755	yes	0.913146	0.0306206	4.89e-05	yes
Txlnb	chr10:17796218-17845663	1.31094	0.222852	0.000640755	yes	1.69271	0.0698027	1.54e-12	yes
Tmem37	chr1:120067376-120073780	25.3756	4.37362	0.000640755	yes	36.2391	5.52798	0	yes
Camk2b	chr11:5969662-6065748	12.4932	2.16175	0.000640755	yes	2.9217	0.288733	7.52e-15	yes
Orm3	chr4:63356132-63359511	68.5419	11.8607	0.000640755	yes	151.638	165.529	0.724715	no
Rpl10	chrX:74270815-74273135	12.744	2.2273	0.000640755	yes	0.490931	0.306482	0.988919	no
Casq1	chr1:172209781-172219895	6.86986	1.20415	0.000640755	yes	3.94238	0.1304	0	yes
Myot	chr18:44334073-44355831	2.03747	0.357441	0.000640755	yes	0.946422	0.0238509	0.00305666	yes
Kcnk4	chr19:6922425-6934515	1.32349	0.232708	0.0105331	yes	1.52653	0.0241654	1.04e-10	yes
Ube2ql1	chr13:69702831-69739897	1.21313	0.216784	0.000640755	yes	1.19764	0.0359562	0.000691253	yes
Myh4	chr11:67238028-67260446	20.5652	3.75579	0.000640755	yes	13.2003	0.136208	0	yes
Hmgcs2	chr3:98280430-98310745	64.8747	11.8608	0.000640755	yes	0.98431	14.7177	0	yes
Spata17	chr1:187044485-187215446	1.87137	0.343114	0.000640755	yes	2.82172	0.0888371	2.65e-11	yes
Vat1l	chr8:114205639-114374070	31.1627	5.73765	0.000640755	yes	8.59439	0.767628	0	yes
Ckm	chr7:19411093-19421583	50.8062	9.43414	0.000640755	yes	22.8445	0.151835	0	yes
Acta1	chr8:123891760-123894736	82.3654	15.6058	0.000640755	yes	33.9484	22.4447	0.0280125	yes
Pvalb	chr15:78191117-78206351	36.168	6.86285	0.000640755	yes	23.9008	0.228025	0	yes
Rpph1	chr14:50807446-50807771	7.78988	1.48906	0.0122917	yes	7.9701	1.26663	0.371368	no
Eef1a2	chr2:181147691-181157015	3.10651	0.597842	0.000640755	yes	1.36801	0.0133092	7.08e-05	yes
Grb14	chr2:64912481-65022766	60.4671	11.6416	0.000640755	yes	33.9899	10.2223	1.11e-14	yes
Tsku	chr7:98350501-98361328	20.0977	3.87138	0.000640755	yes	4.71997	1.49496	5.16e-05	yes
Aco2	chr15:81872203-81926213	1853.36	359.153	0.000640755	yes	2332.32	124.046	0	yes
Ppp1r3b	chr8:35375571-35388278	103.134	20.0887	0.000640755	yes	72.8098	1.46986	0	yes
Mir1941	chr15:101322881-101405791	5.98948	1.17194	0.00120099	yes	6.0758	0.515032	2.59e-05	yes
Pm20d1	chr1:131797388-131820763	16.6408	3.27351	0.000640755	yes	10.6814	0.97109	0	yes
Tuba8	chr6:121210627-121227034	47.7232	9.38877	0.000640755	yes	34.6298	0.432565	0	yes
Ociad2	chr5:73322198-73338682	3.67825	0.754064	0.000640755	yes	1.56903	0.463296	0.000194242	yes
Myh1	chr11:67200113-67224575	2.63209	0.5486	0.000640755	yes	13.2003	0.136208	0	yes
Mybpc2	chr7:44501698-44524669	4.07848	0.853567	0.000640755	yes	1.54586	0.393202	0.229258	no
Actn3	chr19:4861222-4877884	7.35114	1.55675	0.000640755	yes	3.01786	1.03618	1.44e-05	yes
Lgr6	chr1:134976157-135105276	5.32294	1.14366	0.000640755	yes	9.11814	0.0256896	3.77e-11	yes
Sec14l4	chr11:4031421-4049041	7.34425	1.57906	0.000640755	yes	7.95517	0.495222	0	yes
Itpr2	chr6:146108302-146515359	20.8282	4.48932	0.000640755	yes	25.4855	2.29684	0	yes
Acsm3	chr7:119760847-119852931	98.774	21.4413	0.000640755	yes	70.0124	7.59207	0	yes
Acadl	chr1:66830852-66863267	1359.58	295.285	0.000640755	yes	1610.25	104.732	0	yes
Myl3	chr9:110763680-110787389	4.59106	0.997434	0.000640755	yes	1.52918	0.064313	0.0110801	yes
Kcng4	chr8:119623853-119635680	3.06718	0.668316	0.000640755	yes	0.459621	0.121336	0.00138651	yes
Cib4	chr5:30485583-30551961	2.30863	0.504291	0.000640755	yes	0.938031	0.0112197	0.00821711	yes
Sucla2	chr14:73552726-73596142	489.81	108.46	0.000640755	yes	1046.13	54.8037	0	yes
Ntrk3	chr7:78191265-78578444	41.945	9.50433	0.000640755	yes	39.2622	1.07186	0	yes
Bhlhe40	chr6:108577038-108666925	92.1464	21.1328	0.000640755	yes	36.9831	3.80574	0	yes
Itpk1	chr12:102568581-102704929	127.451	29.3295	0.000640755	yes	84.3073	8.28176	0	yes
Lrtm1	chr14:28904942-29721864	11.3858	2.63121	0.000640755	yes	0.499417	0.424444	0.739299	no
Letmd1	chr15:100469033-100495239	140.082	32.4391	0.000640755	yes	260.552	12.6043	0	yes
P2ry1	chr3:61002782-61008982	3.06739	0.7164	0.000640755	yes	4.04349	1.44618	8.78e-07	yes
Pnldc1	chr17:12888727-12910000	18.8819	4.44124	0.000640755	yes	16.7987	2.12538	1.24e-08	yes
Acadvl	chr11:70000625-70015445	744.643	175.762	0.000640755	yes	1351.87	75.1315	0	yes
Gnao1	chr8:93810572-93969388	8.20969	1.93897	0.000640755	yes	8.91705	1.47533	3.84e-15	yes
Slc25a48	chr13:56438354-56472363	6.14374	1.45835	0.000640755	yes	8.98951	0.189885	0	yes
Slc25a42	chr8:70184217-70212296	38.2747	9.24241	0.000640755	yes	76.9988	6.14384	0	yes
Adrbk2	chr5:112910477-113015514	23.5332	5.72064	0.000640755	yes	27.5714	1.7653	0	yes
Suclg1	chr6:73248504-73276907	481.076	119.166	0.000640755	yes	826.032	64.4161	0	yes
Tnnc2	chr2:164777161-164779734	59.3414	14.8579	0.000640755	yes	29.3186	0.831713	1.11e-14	yes
Chchd10	chr10:75935572-75937734	873.476	220.063	0.000640755	yes	520.625	18.9965	0	yes
Ccno	chr13:112987801-112990778	1.85586	0.475091	0.000640755	yes	0.541072	0.125383	0.00282121	yes
Myoz1	chr14:20649101-20656540	2.64844	0.680279	0.0031526	yes	2.62179	0.0494773	1.58e-05	yes
Iqsec2	chrX:152144267-152225238	50.2431	13.0545	0.000640755	yes	12.1254	4.00475	5.06e-05	yes
Pygm	chr19:6384428-6398459	9.90002	2.57254	0.000640755	yes	4.7034	1.07177	3.8e-09	yes
Trdn	chr10:33083482-33476709	1.09818	0.287084	0.00725997	yes	0.352473	0.020145	0.00309034	yes
Hadha	chr5:30103583-30154980	485.781	127.33	0.000640755	yes	599.252	47.77	0	yes
Alpl	chr4:137741677-137796377	15.503	4.10881	0.000640755	yes	5.01771	1.30956	1.99e-07	yes
Tcap	chr11:98383810-98384953	5.09803	1.35305	0.000640755	yes	3.15687	0.0417466	0.00229257	yes
Ahcyl1	chr3:107663119-107696558	183.082	48.8198	0.000640755	yes	200.072	27.1576	0	yes
Adssl1	chr12:112620022-112642057	20.3823	5.45942	0.000640755	yes	22.8681	2.17075	0	yes
Piwil4	chr9:14702357-14740733	1.1197	0.302822	0.0246595	yes	0.803001	0.0698936	0.00703602	yes
Adrb1	chr19:56722371-56724862	6.05342	1.65124	0.000640755	yes	10.6461	1.3484	5.55e-14	yes
Sorcs2	chr5:36016688-36398236	25.851	7.09321	0.000640755	yes	11.6633	0.544375	0	yes
Pim1	chr17:29490731-29496081	61.1651	16.8358	0.000640755	yes	73.1866	3.14074	0	yes
Cdnf	chr2:3512961-3527063	8.6568	2.41393	0.000640755	yes	3.6356	1.73531	0.00103304	yes
Acsl5	chr19:55251453-55296742	127.219	35.6187	0.000640755	yes	165.501	20.4078	0	yes
Etfdh	chr3:79603787-79628767	319.612	89.4922	0.000640755	yes	446.45	41.689	0	yes
Acox2	chr14:8225510-8259019	2.76851	0.775971	0.000640755	yes	0.605843	0.0878635	0.000770305	yes
Ogdh	chr11:6291596-6359138	420.407	118.299	0.000640755	yes	507.847	49.1994	0	yes
Acss1	chr2:150618110-150668932	36.3176	10.2386	0.000640755	yes	93.2772	3.50374	0	yes
Ldhb	chr6:142490207-142508113	213.332	60.3215	0.000640755	yes	388.78	29.8424	0	yes
Slc16a1	chr3:104638667-104658462	40.5405	11.4975	0.000640755	yes	108.467	15.5311	0	yes
Cyp26b1	chr6:84571413-84593908	8.45761	2.41243	0.000640755	yes	0.307119	0.734638	0.0479238	yes
Acadm	chr3:153922353-153948615	948.675	271.041	0.000640755	yes	1442.03	170.592	0	yes
X99384	chr10:61319656-61383523	14.6542	4.18998	0.000640755	yes	25.8695	2.75803	0	yes
Apoo	chrX:94367109-94417092	10.6093	3.05764	0.000640755	yes	12.3712	0.793766	1.32e-08	yes
Slc25a20	chr9:108662097-108684641	146.094	42.6193	0.000640755	yes	325.473	26.8286	0	yes
Pon1	chr6:4902987-5193946	42.0654	12.4022	0.000640755	yes	32.8165	4.54603	0	yes
Ncan	chr8:70093084-70120844	1.94648	0.578966	0.000640755	yes	0.373469	0.0927952	6e-05	yes
Cdh2	chr18:16588876-16809049	5.04622	1.50911	0.000640755	yes	7.10024	0.191445	0	yes
Pfkl	chr10:77978634-78009796	214.588	64.4722	0.000640755	yes	176.149	19.0049	0	yes
Kcnk3	chr5:30573986-30625270	96.7041	29.1064	0.000640755	yes	98.5607	2.63613	0	yes
Ppargc1b	chr18:61291442-61400431	13.8216	4.16468	0.000640755	yes	22.2907	0.799761	0	yes
Mybpc1	chr10:88518278-88605152	1.86106	0.561089	0.000640755	yes	1.23801	0.0189616	8.92e-08	yes
Sdsl	chr5:120458194-120472763	12.7224	3.8369	0.000640755	yes	12.8336	3.03518	2.85e-11	yes
Cox6a2	chr7:128173945-128206366	8.94042	2.69644	0.000640755	yes	2.90211	0.232344	0.0548147	no
Tmem79	chr3:88325022-88362339	46.5832	14.2165	0.00268624	yes	37.4164	2.27833	4.84e-12	yes
Idh3g	chrX:73774419-73790828	753.185	230.119	0.000640755	yes	883.646	120.443	0	yes
Myom1	chr17:71018859-71126856	2.40665	0.736195	0.000640755	yes	1.29033	0.199891	0.779295	no
Tnni2	chr7:142442467-142444405	44.8391	13.8384	0.000640755	yes	26.448	0.631927	0	yes
Srl	chr16:4476369-4541829	4.71393	1.46147	0.000640755	yes	7.60091	0.766239	0	yes
Lace1	chr10:42312584-42478565	40.7142	12.7934	0.000640755	yes	54.5592	5.40696	0	yes
Uqcrc1	chr9:108936647-108949641	766.383	241.422	0.000640755	yes	995.274	107.757	0	yes
Apobec2	chr17:48419230-48432728	3.06868	0.968898	0.00221451	yes	1.5517	0.0512497	0.841253	no
Ptgds	chr2:25466711-25472369	9.04518	2.86329	0.000640755	yes	4.98387	2.18162	0.161325	no
Fhl1	chrX:56731786-56793346	62.9019	19.9133	0.000640755	yes	40.5813	59.2051	0.0578548	no
Pdgfd	chr9:6168467-6379199	13.4939	4.29625	0.000640755	yes	8.03954	2.88056	6.81e-05	yes
Ddo	chr10:40630010-40649931	31.2507	9.95563	0.000640755	yes	41.9171	2.4216	0	yes
St6galnac4,St6galnac6	chr2:32587085-32620804	33.9692	10.8796	0.000640755	yes	36.8691	7.91771	0.69731	no
Fam82b	chr4:19574988-19708997	19.6414	6.29877	0.000640755	yes	51.6865	6.83681	9.11e-12	yes
Ndufv1	chr19:4007504-4012725	353.609	113.56	0.000640755	yes	614.12	74.1939	0	yes
Sgol2	chr1:57985339-58026277	1.32585	0.426244	0.000640755	yes	0.66811	0.2405	0.0265669	yes
Stom	chr2:35313989-35337009	168.924	54.5561	0.000640755	yes	111.879	21.1538	0	yes
Ttc25	chr11:100545631-100572601	8.66715	2.80134	0.000640755	yes	5.19946	0.21146	0	yes
Gmnn	chr13:24751844-24761937	12.5644	4.06389	0.000640755	yes	24.6996	2.483	1.05e-11	yes
Scn1b	chr7:31116523-31126945	70.1746	22.8838	0.000640755	yes	17.6309	16.0786	0.68321	no
Dlst	chr12:85085585-85151264	464.396	151.44	0.000640755	yes	561.623	57.7316	0	yes
Idh3b	chr2:130274398-130284678	630.109	207.391	0.000640755	yes	979.155	104.312	0	yes
Orm2	chr4:63361532-63366814	12.3516	4.07102	0.0499998	yes	151.638	165.529	0.724715	no
Ndufa10	chr1:92439014-92473817	542.391	179.813	0.000640755	yes	612.311	91.5182	0	yes
Pdk2	chr11:95009878-95041429	247.282	82.5301	0.000640755	yes	157.805	30.2427	0	yes
Stbd1	chr5:92603050-92606579	6.81556	2.27517	0.000640755	yes	6.37023	3.85776	0.0156923	yes
Gyk	chrX:85701936-85776819	4.95324	1.65821	0.000640755	yes	46.1931	1.92195	0	yes
Nrp2	chr1:62703293-62818692	21.0456	7.06438	0.000640755	yes	24.8632	3.19522	0	yes
Kcnj14	chr7:45816466-45824747	3.56828	1.19831	0.000640755	yes	0.0335084	0.38857	0.000148626	yes
Ldhd	chr8:111536580-111630374	79.0507	26.5799	0.000640755	yes	69.6618	10.778	0	yes
Dagla	chr19:10245264-10304877	13.8441	4.66419	0.000640755	yes	8.97889	1.50691	0	yes
Ninl	chr2:150934518-151009398	1.53119	0.517435	0.000640755	yes	2.91609	0.615679	8.52e-07	yes
Gmpr	chr13:45507468-45546381	11.9043	4.04282	0.000640755	yes	84.4892	3.78786	0	yes
Ciapin1	chr8:94819817-94838340	11.5994	3.94294	0.000640755	yes	15.6781	2.23127	0	yes
P2ry2	chr7:100996020-101012002	4.30782	1.46665	0.000640755	yes	2.10784	1.05154	0.0411171	yes
Kctd1	chr18:14968684-15151446	6.68837	2.30187	0.000640755	yes	9.29062	0.325342	3.84e-15	yes
Cox5a	chr9:57521231-57532426	440.859	151.765	0.000640755	yes	1409.91	148.294	0	yes
Tspan18	chr2:93187577-93334539	56.5096	19.4541	0.000640755	yes	38.2742	4.59329	0	yes
Decr1	chr4:15916614-15945507	306.797	106.556	0.000640755	yes	337.335	62.6877	0	yes
Ltbp2	chr12:84777082-84879755	44.105	15.3298	0.000640755	yes	33.0333	3.37919	0	yes
Efcab9	chr11:32522732-32533123	1.27718	0.443963	0.0174898	yes	0.44313	0.19566	0.718698	no
Gdf5	chr2:155941024-155945364	1.03131	0.358659	0.00448002	yes	2.905	0.372704	3.61e-07	yes
F3	chr3:121723536-121735052	56.6901	19.7582	0.000640755	yes	29.881	25.7117	0.539435	no
Fh1	chr1:175601377-175625635	323.512	113.865	0.000640755	yes	513.966	70.4235	0	yes
Macrod1	chr19:7056756-7198062	89.6006	31.6465	0.000640755	yes	81.8787	9.98372	0	yes
Sirt3	chr7:140852185-140882309	35.0288	12.4046	0.00172178	yes	53.8243	8.2522	0.123517	no
Stau2	chr1:16228728-16519302	18.3211	6.48816	0.000640755	yes	13.894	4.0618	4.38e-11	yes
Syn2	chr6:115134901-115282626	10.3253	3.66535	0.00268624	yes	4.8491	21.2838	0.0073122	yes
Hadh	chr3:131233412-131272797	809.548	290.118	0.000640755	yes	984.227	160.932	2.51e-14	yes
Oplah	chr15:76294433-76307432	73.6233	26.4513	0.000640755	yes	73.0219	15.1934	0	yes
Neb	chr2:52136646-52338798	1.99351	0.717011	0.000640755	yes	1.05615	0.180282	1.09e-05	yes
Dld	chr12:31331561-31351437	397.158	142.911	0.000640755	yes	498.184	80.6849	1.68e-12	yes
Fgf1	chr18:38838672-38971274	15.9184	5.73004	0.000640755	yes	4.28138	22.9262	0	yes
Gpd1	chr15:99717592-99725007	2703.54	973.313	0.000640755	yes	2800.41	201.093	0.00102452	yes
Kcnj11	chr7:46097122-46100764	1.42655	0.517025	0.000640755	yes	1.69876	0.0106094	9.14e-05	yes
Eda	chrX:99975605-100400760	4.02895	1.46086	0.000640755	yes	2.63457	1.40294	0.0364907	yes
Dusp14	chr11:84048044-84068357	2.79856	1.01758	0.000640755	yes	1.57874	0.580448	0.0115666	yes
Pkm2	chr9:59656367-59679375	856.124	311.791	0.000640755	yes	561.382	78.4044	0	yes
Stradb	chr1:58973570-58995567	35.8896	13.0824	0.000640755	yes	32.8139	9.37992	8.02e-09	yes
Lynx1	chr15:74747855-74752979	23.2019	8.46191	0.000640755	yes	12.6649	3.47767	0	yes
St3gal5	chr6:72097612-72154680	11.3875	4.16869	0.000640755	yes	9.51097	3.58918	1.03e-07	yes
Nol3	chr8:105276446-105289528	40.5599	14.8815	0.000640755	yes	23.0315	5.01184	1.41e-12	yes
Idh3a	chr9:54586457-54661885	350.226	128.873	0.000640755	yes	995.396	80.7893	0	yes
Ampd1	chr3:103074013-103099720	2.23872	0.826398	0.000640755	yes	0.568588	0.00572881	0.206466	no
Cycs	chr6:50562562-50566565	3.10388	1.14739	0.000640755	yes	10.2561	1.44636	0	yes
Acacb	chr5:114146276-114250762	119.443	44.1746	0.000640755	yes	188.02	20.0833	0	yes
Deptor	chr15:55099916-55259270	87.3888	32.3679	0.000640755	yes	39.5487	16.0802	6.94e-08	yes
Suox	chr10:128669886-128673918	54.1535	20.1727	0.000640755	yes	35.7007	8.30597	0	yes
Smtnl2	chr11:72390021-72411713	3.73259	1.39144	0.000640755	yes	3.10683	0.669433	2.07e-08	yes
Hp	chr8:109575127-109579172	1189.92	444.148	0.000640755	yes	733.52	2045.83	1.08e-05	yes
Mtfp1	chr11:4091480-4095431	23.0116	8.5915	0.000640755	yes	32.6586	2.18868	0	yes
Apoa2	chr1:171225053-171226379	2.90944	1.08972	0.0395812	yes	3.96843	0.807268	0.000957831	yes
Nr4a2	chr2:57106855-57124003	3.23588	1.21455	0.000640755	yes	13.0396	0.428266	0	yes
Adora1	chr1:134193447-134235431	61.2468	23.0495	0.000640755	yes	26.6788	7.72472	2.67e-12	yes
Akap1	chr11:88830748-88864586	80.4291	30.387	0.000640755	yes	119.978	14.6533	0	yes
Adam11	chr11:102761438-102780262	2.82617	1.06828	0.000640755	yes	0.645926	0.345163	0.0414709	yes
Cox7b	chrX:106012133-106022450	371.643	140.632	0.000640755	yes	760.337	85.3376	0	yes
Pgam1	chr19:41911870-41918665	12.4066	4.69873	0.000640755	yes	21.7916	4.27313	0	yes
Syt3	chr7:44384125-44400030	4.66251	1.76648	0.000640755	yes	2.8347	0.627896	5.66e-05	yes
Slc2a5	chr4:150119343-150144445	58.9362	22.3611	0.000640755	yes	8.55039	0.0860306	9.12e-10	yes
Crls1	chr2:132846564-132868296	150.894	57.2804	0.000640755	yes	159.628	24.4715	0	yes
Ak1	chr2:32621757-32635058	27.938	10.6314	0.000640755	yes	24.7771	4.88168	0.567581	no
Mpzl2	chr9:45042343-45054043	19.6869	7.52323	0.000640755	yes	21.432	0.800493	0	yes
Tmem143	chr7:45896977-45921426	93.5702	35.8147	0.000640755	yes	85.1934	17.7822	0	yes
Lmo1	chr7:109138569-109175104	13.3416	5.11143	0.000640755	yes	16.387	6.88203	3.95e-05	yes
Tmem45b	chr9:31423094-31465108	271.119	103.966	0.000640755	yes	146.721	114.686	0.201435	no
Tcea3	chr4:136247956-136274899	11.7781	4.52167	0.000640755	yes	1.10758	1.80205	0.172424	no
Inpp5j	chr11:3494271-3504821	1.44958	0.557772	0.000640755	yes	0.0193439	0.423941	0.000309539	yes
Akr1cl	chr1:65012994-65032763	8.35726	3.21613	0.000640755	yes	0	0.459948	0.000940843	yes
Ndufb4	chr16:37647306-37654459	10.1926	3.92327	0.00120099	yes	13.9044	3.23071	3.89e-06	yes
Ech1,Lgals4,Lgals6	chr7:28825175-28841703	1045.81	404.429	0.000640755	yes	1529.72	349.599	5.74e-11	yes
Dlat	chr9:50634632-50659780	151.127	58.721	0.000640755	yes	182.206	21.6845	0	yes
Oxnad1	chr14:32080561-32103341	41.1009	16.0223	0.000640755	yes	44.083	6.57766	0	yes
Cyc1	chr15:76343522-76345934	665.544	259.645	0.000640755	yes	1068.01	122.947	0	yes
Rspo1	chr4:124986429-125009099	2.32642	0.910851	0.000640755	yes	0.172172	13.7138	0	yes
Ovol1	chr19:5511675-5560575	2.8536	1.11946	0.00268624	yes	1.29635	0.512994	0.0359492	yes
Cox5b	chr1:36691464-36693678	93.586	36.7614	0.000640755	yes	163.225	38.4386	0	yes
Car11	chr7:45699966-45704661	10.6924	4.20547	0.000640755	yes	3.6319	1.35154	0.0126335	yes
Brp44l	chr17:8283310-8297661	69.6091	27.4079	0.000640755	yes	34.2712	6.88207	7.03e-08	yes
Slc25a32	chr15:39091270-39112739	13.1056	5.16128	0.000640755	yes	9.64173	2.70172	9.94e-11	yes
Sdhb	chr4:140961270-140979192	640.078	252.093	0.000640755	yes	1113.15	139.343	0	yes
Ndufs2	chr1:171234692-171262185	532.922	209.892	0.000640755	yes	760.074	176.37	7.76e-10	yes
Mecr	chr4:131843470-131867787	155.58	61.4172	0.000640755	yes	169.266	39.5304	0	yes
Cxadr	chr16:78301356-78359785	10.7295	4.2373	0.000640755	yes	15.222	2.36858	3.88e-06	yes
Fosb	chr7:19302695-19310045	1.2902	0.511267	0.00221451	yes	0.668319	0.564174	0.775671	no
Sdha	chr13:74322254-74350240	771.735	305.914	0.000640755	yes	1081.7	163.703	2.94e-12	yes
Trim2	chr3:84160443-84260073	3.30576	1.31302	0.000640755	yes	7.42234	1.41098	1.11e-14	yes
Abcd3	chr3:121758909-121815215	74.3644	29.5747	0.000640755	yes	124.412	23.6897	0	yes
Ncoa7	chr10:30645549-30803107	14.4858	5.77669	0.000640755	yes	8.65258	3.11625	7.65e-09	yes
Hebp2	chr10:18540122-18546076	12.5441	5.01489	0.000640755	yes	4.68248	0.648766	5.02e-13	yes
Hlf	chr11:90336449-90390917	17.9323	7.17228	0.000640755	yes	5.36495	0.651271	0	yes
Calr3	chr8:72424182-72443778	9.05859	3.62371	0.000640755	yes	5.2016	1.81054	1.47e-06	yes
Hist1h4h	chr13:23531043-23531521	28.8087	11.5863	0.000640755	yes	15.726	17.0764	0.825641	no
Gpx8	chr13:113042369-113047642	256.063	103.056	0.000640755	yes	143.088	36.9541	0	yes
Mogat2	chr7:99219083-99238611	5.62885	2.27906	0.000640755	yes	0.410856	1.09897	0.0720216	no
Tmem38b	chr4:53825989-53862018	15.9988	6.4935	0.000640755	yes	20.9444	6.87462	5.02e-13	yes
Ucp3	chr7:100472990-100486432	60.8068	24.8048	0.000640755	yes	55.9137	9.18553	0	yes
Kifc3	chr8:95081194-95149105	11.865	4.84205	0.000640755	yes	6.59215	3.75387	0.000741376	yes
Cpt2	chr4:107903981-107923589	242.518	99.281	0.000640755	yes	283.359	46.3849	0	yes
S100a9	chr3:90692632-90695699	11.6295	4.76166	0.00172178	yes	1.87851	0.99647	0.248666	no
Lyrm5	chr6:145211133-145250234	108.872	44.6329	0.000640755	yes	144.058	28.6763	0	yes
Acsf3	chr8:122775504-122824728	54.5911	22.4394	0.000640755	yes	59.0399	10.6699	0	yes
Gramd1c	chr16:43980349-44027945	1.51753	0.626469	0.000640755	yes	1.86913	0.283365	7.32e-07	yes
Uqcrfs1	chr13:30539427-30545391	333.132	138.083	0.000640755	yes	782.772	97.0062	0	yes
Krt79	chr15:101929331-101940324	5.27556	2.18912	0.00120099	yes	10.4847	2.99067	1.12e-09	yes
Fam161b	chr12:84345047-84361821	2.18268	0.907296	0.000640755	yes	2.14318	0.471872	4.35e-06	yes
Polr3g	chr13:81673836-81753275	10.6349	4.43095	0.000640755	yes	3.90733	1.19829	4.66e-08	yes
Cyp1a1	chr9:57687927-57703824	1.39136	0.581683	0.0031526	yes	4.24157	0.228147	2.99e-08	yes
Col12a1	chr9:79598990-79718678	1.89379	0.793027	0.000640755	yes	1.79133	0.395325	9.02e-10	yes
Ngfr	chr11:95568820-95587698	3.18626	1.33612	0.000640755	yes	0.774966	0.0868305	4.72e-08	yes
Bckdha	chr7:25629851-25658761	377.503	158.39	0.000640755	yes	357.635	84.4559	0	yes
Mpz	chr1:171150712-171161123	14.4626	6.06864	0.000640755	yes	1.88293	0.0741124	4.23e-10	yes
Eno1	chr4:150237196-150248873	485.8	204.779	0.000640755	yes	382.725	47.3593	0	yes
Phyh	chr2:4918987-4943148	454.607	191.739	0.000640755	yes	562.841	107.674	0	yes
Pafah2	chr4:134396359-134427412	9.89115	4.17583	0.000640755	yes	14.8793	4.30642	5.19e-09	yes
Pfkm	chr15:98038570-98132449	38.8426	16.4384	0.000640755	yes	39.4806	6.07403	0	yes
Mcart1	chr4:45395833-45410999	66.1637	28.0352	0.000640755	yes	105.963	17.3476	0	yes
S100a8	chr3:90669070-90670034	17.7064	7.51309	0.00529838	yes	2.36085	3.76966	0.345622	no
Fam57b	chr7:126812671-126830219	16.0512	6.83237	0.000640755	yes	8.41171	2.43214	3.48e-05	yes
Slc25a34	chr4:141618824-141623843	4.03929	1.7208	0.0315305	yes	16.8642	0.291706	0	yes
Spp1	chr5:104435110-104441053	1.00998	0.430354	0.0282605	yes	0.0923848	0.492498	0.0237102	yes
Hk2	chr6:82725026-82774454	65.9833	28.1373	0.000640755	yes	63.9392	16.1836	0	yes
Pgk1	chrX:106187123-106203699	7.88693	3.36479	0.000640755	yes	47.8617	7.82009	0	yes
Cyr61	chr3:145646970-145649985	10.3332	4.42705	0.000640755	yes	7.24573	5.32174	0.16487	no
Ndufa4	chr6:11899158-11907492	1701.44	728.986	0.000640755	yes	3491.31	646.207	0	yes
Atp5b	chr10:128083306-128090388	2632.23	1128.42	0.000640755	yes	3777.7	710.992	1.29e-05	yes
Clpb	chr7:101663727-101795456	58.8949	25.2704	0.000640755	yes	54.3107	15.6691	1.41e-12	yes
Clstn3	chr6:124430552-124464784	86.0209	36.9299	0.000640755	yes	162.22	10.6732	0	yes
Dusp4	chr8:34806468-34821948	15.9582	6.85695	0.000640755	yes	21.3042	5.66492	2.38e-09	yes
Srxn1	chr2:152105496-152111403	35.3927	15.226	0.000640755	yes	18.8039	8.94113	2.69e-06	yes
Ndufb8	chr19:44548324-44555500	631.764	271.809	0.000640755	yes	1462.4	231.82	0	yes
Rilp,Scarf1	chr11:75510004-75526981	29.254	12.6547	0.000640755	yes	23.6723	4.81746	1.85e-13	yes
Sod2	chr17:13007838-13018119	94.6689	40.9663	0.000640755	yes	166.661	24.7375	0	yes
Ppp1r3c	chr19:36731730-36736604	59.5084	25.7605	0.000640755	yes	51.3447	11.9819	0	yes
Fam195a	chr17:25863697-25868738	121.09	52.6164	0.000640755	yes	214.888	24.861	0.000124104	yes
Gpi1	chr7:34201304-34230483	313.14	136.203	0.000640755	yes	147.689	36.6444	0	yes
Ndufv2	chr17:66078794-66101491	258.356	112.51	0.000640755	yes	421.753	59.6463	0	yes
Cdkl3	chr11:52004220-52089727	7.91888	3.45659	0.000640755	yes	2.53148	1.55371	0.986889	no
Mrps36	chr13:100735939-100744806	17.1776	7.50381	0.000640755	yes	45.9678	5.79637	1.65e-10	yes
Ank	chr15:27466676-27594907	81.3138	35.5983	0.000640755	yes	43.6674	7.94708	0	yes
Idh2	chr7:80094239-80115355	194.577	85.3857	0.000640755	yes	214.835	56.1222	0	yes
Uqcc	chr2:155846885-155930310	48.6706	21.3641	0.000640755	yes	58.7605	11.9075	0	yes
Cyp4v3	chr8:45305801-45333559	72.2868	31.7756	0.000640755	yes	22.048	19.733	0.587583	no
Nudt15	chr14:73519863-73548242	1.70244	0.748789	0.0035989	yes	4.42153	0.277631	0.00776835	yes
Enc1	chr13:97241104-97253040	16.0406	7.06203	0.000640755	yes	18.1365	10.655	0.000689642	yes
Mcm8	chr2:132816186-132844188	3.05408	1.34921	0.000640755	yes	1.55242	1.34912	0.639457	no
Aldh5a1	chr13:24905599-25020379	12.9072	5.7044	0.000640755	yes	11.4261	6.86261	0.022123	yes
Etfa	chr9:55454433-55512316	189.252	83.6646	0.000640755	yes	843.96	157.891	0	yes
Nudt13	chr14:20294642-20317575	36.5688	16.1664	0.000640755	yes	26.8527	8.16751	1.59e-11	yes
Aspg	chr12:112106682-112127573	21.0997	9.33542	0.000640755	yes	55.783	0.343746	0	yes
Atp5a1	chr18:77773767-77782868	1455.81	644.477	0.000640755	yes	1731.03	292.685	7.07e-09	yes
Acot13	chr13:24817949-24831552	174.276	77.3693	0.000640755	yes	207.727	28.289	0	yes
Uqcr10	chr11:4701811-4704624	785.862	349.479	0.000640755	yes	1665.25	249.262	0	yes
Pdha1	chrX:159988432-160138555	769.454	343.134	0.000640755	yes	839.013	118.081	8.21e-14	yes
Uqcrc2	chr7:120635188-120670343	495.601	221.015	0.000640755	yes	847.708	109.912	0	yes
Jph2	chr2:163336241-163397993	1.32706	0.592342	0.00172178	yes	0.622524	0.264	0.00896627	yes
Acad11	chr9:104063702-104127646	125.919	56.2703	0.000640755	yes	122.652	36.0648	1.63e-13	yes
Uqcrb	chr13:66900614-66909166	835.564	373.461	0.000640755	yes	747.252	121.424	0	yes
Nxph3	chr11:95509845-95514565	1.21162	0.541909	0.0251547	yes	0.100983	0.273374	0.0688463	no
Shmt1	chr11:60777419-60811265	11.828	5.29328	0.00919332	yes	13.2227	1.32221	2.5e-08	yes
Myo5c	chr9:75232013-75305450	4.27904	1.91852	0.000640755	yes	19.8434	5.23004	2.12e-09	yes
Id4	chr13:48261144-48265057	4.40274	1.9746	0.00120099	yes	0.285501	0.644314	0.289256	no
Pde4a	chr9:21165713-21213336	9.98914	4.48457	0.000640755	yes	16.9513	1.44365	0	yes
Lingo4,Rorc	chr3:94372572-94404501	38.4831	17.302	0.000640755	yes	16.9028	2.45589	0	yes
Ghitm	chr14:37120444-37135322	290.726	130.735	0.000640755	yes	567.854	119.723	4.31e-11	yes
Dusp8	chr7:142079486-142095284	2.68053	1.20675	0.000640755	yes	1.17231	0.796724	0.148187	no
H19	chr7:142575530-142578146	21.2584	9.57307	0.000640755	yes	1.99947	0.327544	0.0893636	no
Ndufab1	chr7:122084458-122101848	56.7722	25.6332	0.000640755	yes	85.437	18.8836	8.99e-08	yes
Rasl12	chr9:65398487-65422773	47.4074	21.431	0.000640755	yes	59.102	5.59535	0	yes
Khdrbs3	chr15:68928419-69093518	13.2896	6.02555	0.000640755	yes	29.1119	2.66077	0	yes
Mipep	chr14:60784565-60905480	39.405	17.8933	0.000640755	yes	34.8662	8.11337	0	yes
Ssr3	chr3:65379656-65395368	63.7602	29.0012	0.00120099	yes	61.2188	74.8139	0.277525	no
Uqcrq	chr11:53428947-53430831	1108.52	504.341	0.000640755	yes	1872.69	283.319	0	yes
Sdr39u1	chr14:55884956-55900243	57.6857	26.2943	0.000640755	yes	71.9027	13.9278	0	yes
Itpr1	chr6:108213095-108551116	17.9963	8.21027	0.000640755	yes	24.6573	5.95877	2.58e-08	yes
Rtn4ip1	chr10:43901806-43947862	21.1231	9.64646	0.000640755	yes	30.4121	4.24315	0	yes
Hsdl2	chr4:59581562-59618694	156.239	71.4435	0.000640755	yes	113.161	43.1627	1.64e-09	yes
Aldh4a1	chr4:139622893-139649691	89.6464	40.9973	0.000640755	yes	69.4837	18.3683	0	yes
Prkar2b	chr12:31958280-32061315	315.993	144.567	0.000640755	yes	462.157	140.094	3.64e-07	yes
Aldoart1	chr4:72850582-72852634	107.222	49.0766	0.000640755	yes	20.0088	4.98207	0	yes
Atf3	chr1:191170296-191183333	3.73585	1.71124	0.000640755	yes	3.0707	2.34271	0.317866	no
Slc40a1	chr1:45908069-45925594	6.39538	2.932	0.000640755	yes	17.7971	5.75889	1.29e-12	yes
Lyrm7	chr11:54827006-54860609	16.2729	7.47396	0.00268624	yes	17.4266	2.14663	4.29e-08	yes
Bola3	chr6:83349454-83360145	655.228	301.097	0.000640755	yes	283.031	73.468	1.67e-11	yes
Ppp1cb	chr5:32458969-32493712	91.1437	41.9122	0.000640755	yes	87.9036	33.9424	9.47e-07	yes
Tmem38a	chr8:72572043-72587311	6.11329	2.81428	0.000640755	yes	3.49558	1.69277	0.017215	yes
Eci1	chr17:24426682-24439316	334.69	154.278	0.000640755	yes	647.727	99.0449	0	yes
Cox6b1	chr7:30616973-30626151	2005.28	925.445	0.000640755	yes	2924.38	462.498	0	yes
Nav2	chr7:48959072-49610088	1.97738	0.913059	0.000640755	yes	2.91241	0.187847	0	yes
Sdhd	chr9:50596339-50603849	304.215	140.617	0.000640755	yes	742.163	94.1438	0	yes
Ankrd9	chr12:110975352-110979021	4.47656	2.07197	0.000640755	yes	10.3857	0.496686	0.0311523	yes
Pde8a	chr7:81213248-81334531	43.3194	20.1053	0.000640755	yes	21.791	3.52997	0	yes
Agl	chr3:116739998-116808166	21.286	9.88347	0.000640755	yes	21.9655	3.82266	0	yes
Ccdc57	chr11:120826519-120932872	12.6237	5.88403	0.00881933	yes	1.39712	0.536679	0.0333725	yes
P2rx5,Tax1bp3	chr11:73158131-73182046	44.7016	20.8388	0.000640755	yes	47.7908	4.49156	3.2e-14	yes
Acot2	chr12:83987619-83993875	17.208	8.02282	0.000640755	yes	21.3907	5.5084	2.25e-11	yes
Plin2	chr4:86647619-86670209	522.218	244.01	0.000640755	yes	412.733	92.6715	0	yes
Adra1a	chr14:66635257-66740011	12.6246	5.90086	0.000640755	yes	23.547	1.64945	0	yes
Ppp1r3d	chr2:178411206-178414472	8.80492	4.11758	0.000640755	yes	16.3599	2.53206	0	yes
Nr4a1	chr15:101258127-101274794	12.2836	5.74649	0.000640755	yes	120.488	2.3195	0	yes
Rsph3b	chr17:6904715-6948356	10.8145	5.06393	0.000640755	yes	7.23087	2.58261	2.21e-06	yes
Coq9	chr8:94838416-94854895	220.483	103.864	0.000640755	yes	281.687	46.5135	0	yes
Ehhadh	chr16:21761168-21787942	46.9028	22.0977	0.000640755	yes	55.5729	18.1016	1.2e-12	yes
Prdm16	chr4:154316124-154637399	3.25129	1.53554	0.000640755	yes	3.93522	0.421782	1.46e-14	yes
Fam20c	chr5:138755080-138810072	16.8576	7.96493	0.000640755	yes	6.74856	7.80537	0.494867	no
Ppapdc3	chr2:32095650-32110820	1.90573	0.900937	0.00881933	yes	0.806318	0.936377	0.794174	no
Acsf2,Rsad1	chr11:94531937-94602091	61.4654	29.0818	0.000640755	yes	25.9994	5.46533	0	yes
Ndufb6	chr4:40270662-40279368	218.753	103.535	0.000640755	yes	807.439	119.428	0	yes
Dnajc28	chr16:91614256-91618999	12.9801	6.14426	0.000640755	yes	16.1453	2.60432	0	yes
Aldoa	chr7:126793081-126810921	3426.42	1622.47	0.000640755	yes	1921.79	545.514	1.15e-06	yes
Pet112l	chr3:85574120-85658034	35.09	16.6346	0.000640755	yes	26.2218	9.66625	1.09e-08	yes
Arhgef9	chrX:95048943-95196588	7.14393	3.38929	0.000640755	yes	3.69946	1.47834	0.000300401	yes
Elovl6	chr3:129532385-129638493	386.562	183.641	0.000640755	yes	129.392	5.93916	0	yes
Alas1	chr9:106233454-106247954	190.193	90.4303	0.000640755	yes	126.762	82.9978	0.0240098	yes
Amn1	chr6:149157489-149188924	9.26731	4.41545	0.00120099	yes	6.92748	5.07656	0.356754	no
Ssfa2	chr2:79635424-79672964	25.1205	11.9814	0.000640755	yes	36.9658	7.45708	0	yes
Ndufa9	chr6:126818931-126849148	243.34	116.195	0.000640755	yes	440.69	80.653	0	yes
Ndufc1	chr3:51403178-51412389	88.8381	42.4495	0.000640755	yes	482.463	85.1496	3.84e-15	yes
Mmaa	chr8:79265785-79294991	15.6776	7.49202	0.000640755	yes	17.9065	3.67147	0	yes
Tmem65	chr15:58781248-58823606	23.658	11.3289	0.000640755	yes	29.9205	11.8648	2.94e-09	yes
Cxcl14	chr13:56288642-56296551	45.635	21.8736	0.000640755	yes	10.6866	2.22322	2.51e-14	yes
Sdcbp2	chr2:151572631-151589999	2.08951	1.00437	0.020889	yes	1.52078	0.536174	0.032833	yes
Pmpcb	chr5:21737159-21757152	182.988	88.1221	0.000640755	yes	137.492	44.9297	8.35e-12	yes
Rpl39l	chr16:10170227-10174911	4.35272	2.09622	0.0249081	yes	3.54933	0.0687797	6.96e-05	yes
Mapre3	chr5:30814719-30866236	25.03	12.075	0.000640755	yes	14.22	4.80274	1.5e-09	yes
Cox7a2	chr9:79755240-79759853	500.249	241.688	0.000640755	yes	627.541	129.602	0	yes
Tnfrsf10b	chr14:69732805-69784875	6.42762	3.11188	0.00221451	yes	1.85303	0.666749	0.0106996	yes
Apol10b	chr15:77583739-77598525	7.25841	3.52376	0.000640755	yes	1.7987	1.47095	0.634346	no
Sdhc	chr1:171129156-171150603	359.061	174.348	0.000640755	yes	495.118	106.763	0	yes
Letm1	chr5:33739578-33782805	97.854	47.5346	0.000640755	yes	131.332	22.2718	0	yes
Park2	chr17:10840331-12063360	2.29156	1.11635	0.00120099	yes	1.97314	1.04486	0.14616	no
Fn3k	chr11:121434952-121450490	16.6649	8.11913	0.000640755	yes	24.9323	11.9774	0.00103069	yes
Snca	chr6:60731572-60829855	2.41652	1.17739	0.0189388	yes	2.04525	1.87509	0.875149	no
Ndufb5	chr3:32737062-32751559	210.803	102.783	0.000640755	yes	412.586	63.6619	0	yes
Dpf3	chr12:83215498-83487724	2.76908	1.35136	0.0195139	yes	1.13359	0.299786	0.0823309	no
Cox6c	chr15:35931766-35938246	890.242	434.555	0.000640755	yes	2221.44	328.173	0	yes
Hsd11b2	chr8:105518745-105523988	1.50072	0.735458	0.0219808	yes	0.00913078	0.411964	0.00957246	yes
Acad10,Acad12	chr5:121596410-121660527	22.6542	11.1087	0.000640755	yes	26.8475	7.08829	4.55e-14	yes
Ccdc85c	chr12:108203594-108275417	4.59268	2.25442	0.000640755	yes	1.25004	0.909252	0.377995	no
Zranb3	chr1:127954152-128102408	2.18112	1.07332	0.00404432	yes	1.51631	0.539318	0.136985	no
Poc1a	chr9:106281060-106350476	8.49333	4.18207	0.000640755	yes	4.01992	1.05206	0.000506564	yes
Afg3l2	chr18:67390685-67449213	63.7472	31.4056	0.000640755	yes	86.2079	14.8158	0	yes
Dysf	chr6:84008541-84211051	10.1275	4.99467	0.000640755	yes	5.50994	2.49553	0.0054482	yes
Tppp	chr13:74009418-74035753	19.4194	9.58015	0.000640755	yes	18.8713	9.12262	3.18e-06	yes
Mdh2	chr5:135778480-135792480	772.308	381.049	0.000640755	yes	1008.18	207.489	7.52e-15	yes
Podxl	chr6:31519492-31563968	19.7455	9.75009	0.000640755	yes	8.0018	5.57216	0.0297794	yes
Rab42-ps	chr4:132300522-132303356	2.28745	1.13094	0.00725997	yes	0.924643	0.517232	0.118556	no
Nrip2	chr6:128399765-128408935	1.53881	0.761444	0.0149166	yes	0.851763	0.540774	0.535021	no
Mtor	chr4:148448581-148557685	21.0638	10.4282	0.000640755	yes	22.9995	5.91327	0	yes
Gfm1	chr3:67430104-67476548	74.618	36.9952	0.000640755	yes	67.3078	14.8873	0	yes
Tbx5	chr5:119834662-119885218	1.30823	0.648842	0.00608734	yes	1.51036	0.0197703	3.67e-08	yes
Pvrl2	chr7:19716643-19749573	30.5192	15.1561	0.000640755	yes	33.494	4.41246	0	yes
Acat1	chr9:53579920-53610361	302.627	150.517	0.000640755	yes	320.561	72.7498	1.29e-12	yes
Stk36	chr1:74601454-74636893	1.02371	0.50934	0.038162	yes	0.247997	0.230484	0.895224	no
Rgnef	chr13:97898594-98206473	9.29353	4.63315	0.000640755	yes	7.06832	3.41562	6.03e-06	yes
Fahd1	chr17:24848752-24865986	28.1283	14.0412	0.0323924	yes	39.6475	7.15446	5.02e-08	yes
Hibch	chr1:52845033-52923063	243.984	121.927	0.000640755	yes	248.782	80.8381	3.18e-11	yes
Ndufs8	chr19:3908596-3913011	190.169	95.2185	0.000640755	yes	312.06	43.1267	0	yes
Atp5j2	chr5:145183705-145191592	709.082	355.241	0.000640755	yes	1811.78	294.124	0	yes
Ldb3	chr14:34526698-34588681	5.24582	2.62918	0.0290989	yes	1.62143	1.79747	0.801364	no
Spg7	chr8:123065443-123098819	55.2539	27.7032	0.000640755	yes	46.5892	22.2628	3.17e-06	yes
Cd274	chr19:29348627-29388094	16.3188	8.18224	0.000640755	yes	20.7396	2.99753	0	yes
Ndufs6	chr13:73319875-73328482	357.857	179.651	0.000640755	yes	528.032	90.4017	1.6e-12	yes
Pdhb	chr14:8098212-8173535	540.955	271.936	0.000640755	yes	545.346	76.2812	0	yes
Ptcd3	chr6:71880637-71908762	42.0774	21.1661	0.000640755	yes	33.9238	9.04641	0	yes
Csl	chr10:99757704-99759658	8.46374	4.25765	0.000640755	yes	23.6669	3.16967	0	yes
Rab11fip4	chr11:79591211-79698099	4.79838	2.41642	0.000640755	yes	0.827528	0.24145	8.85e-06	yes
Slc25a33	chr4:149744035-149774267	6.00647	3.03	0.000640755	yes	20.0035	2.66923	0	yes
Ndufb9	chr15:58933809-58939489	1145.58	578.644	0.000640755	yes	1411.81	277.968	0	yes
Pygl	chr12:70190814-70227683	470.014	238.53	0.000640755	yes	358.322	66.996	0	yes
Sbk1	chr7:126272618-126295015	50.2535	25.5102	0.000640755	yes	21.49	2.33705	0	yes
Elovl5	chr9:77917364-77984519	108.721	55.1978	0.000640755	yes	55.808	26.8675	1.94e-06	yes
Arhgef19	chr4:141242883-141257722	1.328	0.675013	0.0136353	yes	2.56012	0.310047	0.0172916	yes
Ppcs	chr4:119418532-119422420	14.2086	7.22584	0.000640755	yes	23.0904	6.76196	3.21e-09	yes
Guf1	chr5:69556857-69574418	11.9232	6.06582	0.000640755	yes	10.7964	2.93097	0	yes
Cyb5b	chr8:107150660-107187470	270.103	137.611	0.000640755	yes	92.1161	70.6801	0.191284	no
Isca2	chr12:84773244-84775089	137.669	70.1712	0.000640755	yes	103.731	29.9636	2.91e-13	yes
Cgnl1	chr9:71626508-71771602	65.3885	33.3408	0.000640755	yes	42.5096	14.3812	4.53e-12	yes
Tpm1	chr9:67022592-67049311	120.959	61.6817	0.000640755	yes	39.0369	27.9694	0.124955	no
Doc2g,Nudt8	chr19:3999647-4007005	68.4674	34.9577	0.000640755	yes	33.508	15.3326	7.79e-05	yes
Tfrc	chr16:32608895-32632794	8.36409	4.27993	0.000640755	yes	8.52958	5.49722	0.0489766	yes
Rgs2	chr1:143999337-144004149	48.0247	24.5753	0.000640755	yes	97.7911	5.33728	0	yes
Lipa	chr19:34492315-34527474	62.4677	31.9723	0.000640755	yes	50.2337	19.0855	2.89e-10	yes
Slc24a3	chr2:145168032-145642162	60.6936	31.0778	0.000640755	yes	56.0844	19.2275	1.64e-08	yes
Mrpl50	chr4:49512596-49521083	43.4151	22.2614	0.000640755	yes	44.5362	14.8917	2.17e-13	yes
Efha2	chr8:40308050-40386304	5.01447	2.57719	0.000640755	yes	4.34593	1.51124	5.44e-07	yes
Mfap3l	chr8:60632859-60676731	1.0664	0.54914	0.00268624	yes	0.418023	0.419682	0.996279	no
Cela1	chr15:100674421-100687920	19.0561	9.81596	0.0349818	yes	2.10828	11.9592	9.82e-05	yes
Fam82a2	chr2:119136997-119157034	68.5431	35.3169	0.000640755	yes	72.0606	15.2542	0	yes
Ahcyl2	chr6:29768306-29912311	58.0785	29.9396	0.000640755	yes	22.7373	45.7367	7.19e-05	yes
Cldnd2,Etfb	chr7:43440815-43457787	668.946	344.946	0.000640755	yes	1553.73	242.69	0	yes
Dnaja3	chr16:4684069-4707693	78.6748	40.6667	0.000640755	yes	122.088	20.4599	0	yes
Aifm1	chrX:48474943-48513426	66.8212	34.5636	0.000640755	yes	98.9728	20.8469	0	yes
Mrpl16	chr19:11770369-11819403	39.3307	20.3464	0.000640755	yes	70.0288	19.0352	7.88e-14	yes
Taco1	chr11:106065901-106075717	29.2324	15.1243	0.000640755	yes	39.9245	7.06129	0	yes
Cox6a1	chr5:115345653-115348955	2282.89	1181.25	0.000640755	yes	3648.32	512.896	0	yes
Coq7	chr7:118525061-118533313	98.6135	51.0325	0.000640755	yes	102.038	26.3293	0	yes
Isca1	chr13:59755414-59823147	53.5051	27.6939	0.00172178	yes	80.5459	21.807	4.97e-11	yes
Ndufa12	chr10:94198964-94221444	130	67.3609	0.000640755	yes	154.386	35.9869	3.85e-12	yes
Smyd4	chr11:75348432-75405721	3.97217	2.05942	0.000640755	yes	4.09009	1.30418	0.0022021	yes
Pdhx	chr2:103021056-103073513	68.9111	35.7359	0.000640755	yes	71.4144	14.0391	0	yes
Igf2bp2	chr16:22059008-22163680	6.06593	3.15579	0.000640755	yes	0.919308	3.06832	1.02e-06	yes
Ndrg3	chr2:156927341-156992111	81.6429	42.5439	0.000640755	yes	45.4917	15.5697	4.62e-13	yes
Immp2l	chr12:41617353-41955586	29.8416	15.5636	0.000640755	yes	40.6747	7.70559	0	yes
Uqcr11	chr10:80402996-80406821	685.866	357.894	0.000640755	yes	803.838	171.527	0	yes
Gypc	chr18:32526160-32560161	69.4817	36.2914	0.000640755	yes	41.4164	15.8248	5.48e-10	yes
Rbpms2	chr9:65629640-65660538	53.9382	28.1757	0.000640755	yes	37.4085	11.5057	4.57e-08	yes
Pdp2	chr8:104446718-104624396	16.6018	8.68179	0.000640755	yes	19.5552	2.29503	0	yes
Slc25a35	chr11:68967450-68976986	147.36	77.1626	0.000640755	yes	83.5854	15.2423	0	yes
C8g	chr2:25498655-25500506	3.9941	2.0924	0.0195139	yes	6.29305	1.37538	1.12e-07	yes
Apln	chrX:48025145-48034852	3.69976	1.94056	0.000640755	yes	2.89699	1.56885	0.00590537	yes
Cntnap1	chr11:101162679-101226450	7.5725	3.97671	0.0225403	yes	9.68956	1.19918	1.69e-10	yes
Adcy9	chr16:4284925-4466147	8.37077	4.39649	0.000640755	yes	7.42354	2.05644	0	yes
Mettl15	chr2:109092299-109280709	6.09498	3.20381	0.000640755	yes	3.24304	1.43886	0.0161747	yes
Cyp2u1	chr3:131288453-131303227	3.92556	2.06365	0.00120099	yes	7.19152	0.851266	8.9e-11	yes
Mtx2	chr2:74825811-74876748	58.3834	30.7204	0.000640755	yes	99.1464	23.483	0	yes
Zadh2	chr18:84088157-84097514	63.9869	33.694	0.000640755	yes	64.9955	16.5374	0	yes
Aes	chr10:81559559-81566364	617.07	324.976	0.000640755	yes	200.799	103.818	3.62e-05	yes
Pccb	chr9:100982037-101034875	310.727	163.811	0.000640755	yes	281.085	90.7178	2.12e-10	yes
Slc36a2	chr11:55157723-55185134	248.827	131.316	0.000640755	yes	289.074	34.0024	0	yes
Pkia	chr3:7366603-7445365	5.43772	2.87127	0.000640755	yes	0.895998	4.4451	9.14e-12	yes
Cryz	chr3:154576519-154623182	16.2289	8.56966	0.000640755	yes	21.2383	6.09363	5.39e-11	yes
Mrpl39	chr16:84717579-84735302	57.5833	30.4175	0.000640755	yes	89.884	23.6753	0	yes
Slc38a3	chr9:107651154-107668968	1.29679	0.685335	0.0275036	yes	0.0766729	0.466168	0.00167406	yes
Tarsl2	chr7:65644897-65692093	7.45192	3.93997	0.000640755	yes	10.8674	1.80166	0	yes
Mpv17l	chr16:13903182-13949357	2.01402	1.06522	0.0101921	yes	0.770738	0.995122	0.930066	no
Cbr3	chr16:93683203-93690991	11.565	6.12318	0.00120099	yes	2.64472	4.43075	0.0526883	no
Mrpl34	chr8:71464925-71465753	144.34	76.4617	0.000640755	yes	189.06	24.5303	0	yes
Hist1h1e,Hist1h2be	chr13:23583669-23622558	7.99039	4.24818	0.000640755	yes	2.4086	5.3036	0.137901	no
Cpsf2	chr12:101968087-102005993	26.887	14.322	0.0357828	yes	5.88699	4.41531	0.556019	no
Nfe2l3	chr6:51432669-51458768	1.55134	0.826944	0.0249081	yes	1.03084	0.520779	0.0372538	yes
Rsad2	chr12:26442742-26456452	5.38017	2.86886	0.000640755	yes	2.91831	1.5344	0.00227633	yes
Myl1	chr1:66924293-66945436	88.2445	47.1457	0.000640755	yes	39.4309	15.0538	5.91e-06	yes
Lrpprc	chr17:84705246-84790786	32.3413	17.2822	0.000640755	yes	48.5265	10.0635	0	yes
Agpat6	chr8:23171352-23209070	86.758	46.3728	0.000640755	yes	96.8216	37.4638	1.47e-08	yes
Ndufa8	chr2:36036333-36049292	384.261	205.422	0.000640755	yes	395.573	71.1808	0	yes
Ndufb3	chr1:58586598-58595948	638.464	341.845	0.000640755	yes	659.204	211.788	9.57e-07	yes
Ide	chr19:37268620-37344015	51.3289	27.4853	0.000640755	yes	28.8926	9.36407	4.21e-14	yes
Fndc5	chr4:129137059-129144593	2.09406	1.12209	0.0122917	yes	4.28432	1.12056	9.8e-09	yes
Chpt1	chr10:88459479-88503970	1052.65	565.38	0.000640755	yes	822.804	523.644	0.245509	no
Actg2	chr6:83512908-83536251	3.02413	1.62546	0.0386297	yes	0.470015	0.67684	0.461492	no
Decr2	chr17:26081209-26090499	25.659	13.7986	0.000640755	yes	29.4918	8.05228	0	yes
Cox7c	chr13:86044797-86046835	22.3312	12.016	0.0156072	yes	60.9607	10.6687	7.52e-15	yes
Nudt12	chr17:58999943-59013329	25.5696	13.7694	0.000640755	yes	25.3923	7.07073	2.09e-11	yes
Acat2	chr17:12942947-12960750	78.3981	42.2573	0.000640755	yes	56.6216	13.9185	1.97e-05	yes
Pla2g7	chr17:43568450-43612309	23.0904	12.4473	0.000640755	yes	50.7326	13.2535	1.13e-12	yes
Ndufa6	chr15:82350138-82354291	745.322	401.911	0.000640755	yes	731.44	134.993	0	yes
Ppp1r10	chr17:35916537-35932389	16.9748	9.15444	0.000640755	yes	15.0827	3.31144	0	yes
Pebp1	chr5:117282650-117287564	83.9804	45.3763	0.000640755	yes	84.1027	36.1992	2.67e-08	yes
Gcsh	chr8:116981827-116993449	82.8311	44.7886	0.000640755	yes	133.163	45.8645	2.94e-13	yes
Jub	chr14:54567468-54577661	4.99203	2.70653	0.000640755	yes	2.45341	3.51865	0.249807	no
Cyp2d22	chr15:82370526-82380273	19.9114	10.7984	0.000640755	yes	14.5016	8.2691	0.00588793	yes
Zc3h6	chr2:128965600-129021615	6.67663	3.62091	0.000640755	yes	4.64397	1.68682	4.93e-06	yes
Cbr4	chr8:61487710-61506684	37.4027	20.2876	0.000640755	yes	53.8422	17.5137	4.25e-11	yes
Tmem70	chr1:16665190-16678304	48.7856	26.4853	0.000640755	yes	85.9427	24.4855	0	yes
Lactb2	chr1:13624541-13660676	73.9021	40.127	0.000640755	yes	45.7502	16.6868	4.19e-07	yes
Acyp2	chr11:30505991-30649612	20.96	11.3879	0.0158746	yes	95.0505	25.9214	4.37e-13	yes
Clpx	chr9:65294285-65330658	44.7176	24.3389	0.000640755	yes	72.0937	24.3678	8.06e-12	yes
Apool	chrX:112311337-112372761	38.7011	21.0656	0.000640755	yes	63.4859	19.606	4.21e-14	yes
Spon2	chr5:33212846-33218322	26.296	14.3171	0.000640755	yes	0.552852	6.38508	0	yes
Mblac2	chr13:81673836-81753275	7.70031	4.19333	0.000640755	yes	5.77373	1.86658	6.72e-10	yes
Rnft2	chr5:118190735-118245025	1.90735	1.03932	0.00529838	yes	1.26327	0.729386	0.0878819	no
Mal2	chr15:54571365-54602846	11.0618	6.03678	0.000640755	yes	2.95862	0.430086	2.24e-12	yes
Opa1	chr16:29579314-29654606	34.6384	18.9255	0.000640755	yes	47.1932	11.8835	0	yes
Mrgprg	chr7:143763709-143766993	2.51448	1.37407	0.0279825	yes	0.0120081	0.26126	0.0209608	yes
Ppif	chr14:25694169-25701282	33.1289	18.1109	0.000640755	yes	41.0383	5.00378	0	yes
Tob1	chr11:94209893-94215495	126.428	69.2188	0.000640755	yes	106.54	20.0745	0	yes
Kcnb1	chr2:167095968-167189870	13.3493	7.31022	0.000640755	yes	21.033	6.47116	0.150727	no
Nipsnap1	chr11:4874002-4894200	10.9059	5.97391	0.000640755	yes	9.73221	2.77799	7.72e-09	yes
Fam78b	chr1:167001416-167091302	3.77777	2.07011	0.000640755	yes	3.17968	1.60493	0.0621312	no
Cox8a	chr19:7215157-7217616	1826.18	1000.76	0.000640755	yes	1840.91	633.263	2.93e-09	yes
Gsto2	chr19:47865544-47886309	3.54175	1.94098	0.025428	yes	5.62168	1.46481	3.18e-06	yes
Tfb2m	chr1:179528055-179546286	24.6025	13.4854	0.000640755	yes	10.9077	3.05909	0.0039004	yes
Prkag2	chr5:24862734-25100659	42.1481	23.1148	0.000640755	yes	38.7	17.9667	1.52e-05	yes
Rgs16	chr1:153740352-153745468	3.25393	1.78627	0.00986436	yes	0.0313532	0.305348	0.00181942	yes
Acly	chr11:100476351-100528000	1873.29	1028.42	0.0298646	yes	725.114	82.1934	1.19e-08	yes
Bcl6b	chr11:70224071-70229798	5.72706	3.14615	0.000640755	yes	5.81144	2.67934	0.633117	no
Hint3	chr10:30603192-30618452	38.3795	21.0935	0.00221451	yes	64.9415	29.5146	0.0015533	yes
Sirt5	chr13:43365463-43395308	17.6063	9.71625	0.000640755	yes	12.7716	4.23989	1.94e-06	yes
Ubxn2a	chr12:4876514-4907692	32.5025	17.9551	0.000640755	yes	32.2	13.5073	3.86e-05	yes
Smad6	chr9:63953075-64022059	5.47212	3.02508	0.000640755	yes	7.29048	3.98922	0.039414	yes
Cox17	chr16:38346910-38352763	200.789	111.092	0.000640755	yes	677.101	93.7823	0	yes
Tmem110	chr14:30825593-30877769	30.1052	16.66	0.000640755	yes	13.0725	4.73707	1.58e-09	yes
Impdh1	chr6:29200435-29216335	40.5573	22.4456	0.000640755	yes	88.2395	11.224	0	yes
Slc25a39	chr11:102393402-102407521	257.424	142.595	0.000640755	yes	208.961	66.4713	3.82e-11	yes
Chchd3	chr6:32791113-33060252	260.3	144.198	0.000640755	yes	317.797	56.4165	0	yes
Fahd2a	chr2:127436214-127444565	27.6409	15.3131	0.000640755	yes	42.6367	13.4101	4.71e-13	yes
Ccs	chr19:4825365-4839322	35.5571	19.7069	0.000640755	yes	46.7793	16.2535	5.27e-11	yes
Flot2	chr11:78037940-78060435	81.0436	44.9509	0.000640755	yes	46.9733	28.3015	0.0191912	yes
Cmtm4	chr8:104348192-104395807	12.8189	7.12222	0.000640755	yes	24.7361	4.04017	0	yes
Palmd	chr3:116917556-116984406	105.607	58.7696	0.000640755	yes	51.6655	60.9464	0.398429	no
Ankrd23,Ankrd39	chr1:36530105-36547207	6.67419	3.7145	0.00608734	yes	6.41733	3.0468	0.0128057	yes
Grik5	chr7:25009850-25077012	7.53347	4.19448	0.000640755	yes	4.12328	1.57888	5.76e-05	yes
Popdc2	chr16:38362172-38378216	14.3295	7.99875	0.000640755	yes	9.96146	3.16845	1.42e-09	yes
Ndufaf1	chr2:119655260-119663047	30.4355	16.9969	0.000640755	yes	34.4058	11.5889	2.61e-11	yes
Cisd3,Mllt6	chr11:97663411-97688625	145.566	81.2966	0.0035989	yes	146.946	28.3883	1.38e-13	yes
Cox4i1	chr8:120668289-120674209	2090.12	1168.4	0.000640755	yes	2810.51	600.207	2.88e-13	yes
Stard10	chr7:101321274-101347993	24.3019	13.6296	0.000640755	yes	15.3921	3.13889	2.72e-12	yes
Ptgr2	chr12:84285295-84315832	72.2029	40.553	0.000640755	yes	110.756	33.8632	7.05e-12	yes
Hspa4l	chr3:40745451-40791310	11.5165	6.47853	0.000640755	yes	12.7168	4.90047	8.75e-07	yes
Akr1b10	chr6:34384239-34397720	33.7869	19.022	0.000640755	yes	47.9822	19.6723	1.08e-06	yes
Ugp2	chr11:21238888-21371201	110.533	62.2493	0.000640755	yes	57.843	32.5866	0.00408186	yes
Slc6a8	chrX:73673122-73682500	7.88314	4.44674	0.000640755	yes	5.32607	3.49854	0.0250082	yes
Echdc3	chr2:6188464-6321611	41.5775	23.4835	0.000640755	yes	74.2884	27.1377	0.000182068	yes
Egln1	chr8:124908586-124949254	47.8478	27.0421	0.000640755	yes	53.6227	16.4482	3.84e-15	yes
Vdac1	chr11:52361114-52389396	224.49	126.964	0.000640755	yes	192.554	78.1035	4.35e-08	yes
Mpp2	chr11:102056843-102088515	8.90218	5.03521	0.000640755	yes	3.13505	1.02134	1.24e-06	yes
Mto1	chr9:78448171-78476212	19.6296	11.1121	0.000640755	yes	19.4155	5.24207	1.23e-12	yes
Amacr	chr15:10949719-10996624	10.316	5.84818	0.000640755	yes	14.8042	3.88036	3.84e-15	yes
Apold1	chr6:134982000-134986836	1.86681	1.05909	0.0142672	yes	3.82526	1.2554	1.85e-07	yes
Hspa9	chr18:34937414-34954351	455.275	258.312	0.000640755	yes	497.702	125.776	2.8e-10	yes
Tmem14c	chr13:41016249-41022582	160.541	91.1667	0.000640755	yes	291.016	53.4987	0	yes
Pts	chr9:50521616-50528722	89.1743	50.7456	0.000640755	yes	83.8831	31.7228	1.05e-09	yes
Cryab	chr9:50752703-50756690	168.249	95.7669	0.000640755	yes	11.0851	58.0516	0	yes
Prelp	chr1:133909797-133933135	157.498	89.6655	0.000640755	yes	92.2267	143.943	0.0511889	no
Samm50	chr15:84192232-84214303	108.509	61.7903	0.000640755	yes	212.662	40.4581	0	yes
Tecpr2	chr12:110872609-110972428	3.27997	1.86781	0.00766773	yes	2.58513	1.29459	0.478168	no
Trim16	chr11:62820252-62842948	5.29874	3.01763	0.000640755	yes	7.52771	4.56133	0.00382122	yes
Gpr137	chr19:6938058-6952018	29.3683	16.7345	0.000640755	yes	21.9389	9.62669	0.000317256	yes
Nr6a1	chr2:38723373-38926461	1.13918	0.649786	0.0112401	yes	1.20441	0.220279	2.4e-08	yes
Rgl3	chr9:21971199-21989453	8.68331	4.95395	0.000640755	yes	9.38955	1.42798	0	yes
Cox10	chr11:63962626-64079472	13.1011	7.48661	0.000640755	yes	16.7436	2.59674	0	yes
Tle2	chr10:81575262-81600900	6.10423	3.49009	0.0189388	yes	0.497106	0.543748	0.92928	no
Svip	chr7:51997160-52006018	9.10286	5.21092	0.000640755	yes	13.4456	5.4053	1.13e-08	yes
Ankrd28	chr14:31698770-31830610	7.60617	4.35729	0.000640755	yes	8.31657	2.62227	1.49e-09	yes
Phkb	chr8:85841001-86064113	32.5302	18.6389	0.000640755	yes	16.2653	13.0227	0.433822	no
Esrra,Prdx5	chr19:6906698-6921933	605.079	347.191	0.000640755	yes	565.594	242.101	0.000100339	yes
Abcb8	chr5:24393626-24410279	35.3747	20.3046	0.000640755	yes	50.1841	12.6428	0	yes
Atpaf2	chr11:60400623-60417099	73.4695	42.226	0.000640755	yes	92.6048	19.0869	0	yes
Pdss2	chr10:43221485-43464882	9.99215	5.74587	0.00120099	yes	14.0623	3.87042	1.61e-08	yes
Ndufb11	chrX:20615292-20650905	316.086	181.798	0.000640755	yes	492.689	92.8382	0	yes
Taldo1	chr7:141392159-141402976	850.379	489.388	0.000640755	yes	666.563	209.177	3.06e-10	yes
Nudt7	chr8:114133555-114154963	149.965	86.3308	0.000640755	yes	146.53	35.291	0	yes
Hsf4	chr8:105269800-105275845	7.60186	4.3793	0.00529838	yes	1.99242	0.517647	0.00555144	yes
Alkbh7	chr17:56997338-56999336	16.9289	9.7542	0.00268624	yes	101.832	35.4954	4.13e-09	yes
Osgepl1	chr1:53313624-53326341	20.5387	11.8502	0.000640755	yes	12.7946	5.89296	3.4e-05	yes
Tha1	chr11:117867947-117873526	5.92039	3.4164	0.00404432	yes	5.55609	1.5479	4.6e-08	yes
Dhrs4	chr14:55478725-55490527	82.6189	47.6781	0.000640755	yes	109.248	36.2177	3.63e-12	yes
Apoc1	chr7:19689480-19692658	596.248	344.139	0.000640755	yes	1476.8	273.847	0	yes
Zdhhc2	chr8:40423814-40489344	7.49019	4.32389	0.00404432	yes	9.35555	1.86165	3.84e-15	yes
Pctp	chr11:89982549-90002907	11.0099	6.35816	0.000640755	yes	7.85722	2.62399	8.24e-07	yes
Myom3	chr4:135759714-135815660	4.62419	2.67364	0.0105331	yes	2.73577	1.02494	0.00130132	yes
Hba-a1,Hba-a2	chr11:32283671-32284493	221.908	128.473	0.000640755	yes	104.965	137.068	0.119227	no
Prkaca	chr8:83972710-83996764	169.816	98.3246	0.000640755	yes	147.851	47.6941	1.79e-12	yes
Slc22a5	chr11:53864541-53891730	11.7005	6.78927	0.000640755	yes	20.9735	15.821	0.179886	no
Mettl22	chr16:8470811-8490201	19.1751	11.1431	0.000640755	yes	12.826	3.33648	5.34e-10	yes
Sardh	chr2:27188392-27247303	13.9072	8.08557	0.000640755	yes	7.52546	7.40396	0.957701	no
Ndufs3	chr2:90894631-90910560	114.759	66.7263	0.000640755	yes	158.206	31.2816	9.87e-14	yes
Pde4d	chr13:108654176-109955969	10.5892	6.15745	0.000640755	yes	35.7304	1.26719	0	yes
Nkiras1	chr14:18271141-18331844	8.70515	5.06298	0.00221451	yes	5.48123	2.55118	0.0107034	yes
Mical2	chr7:112225835-112355194	6.19031	3.60313	0.000640755	yes	3.41781	1.50513	7.1e-06	yes
Ndufc2	chr7:97400002-97407800	229.079	133.379	0.000640755	yes	430.638	98.3193	0	yes
Fam185a	chr5:21424902-21482124	4.3137	2.51328	0.0035989	yes	5.06751	1.33661	7.83e-11	yes
Mrpl42	chr10:95480699-95501976	212.192	123.667	0.000640755	yes	192.356	47.6409	0	yes
Haus3,Poln	chr5:34007093-34169448	41.1099	23.9972	0.000640755	yes	28.4737	6.28736	2.16e-14	yes
Atxn2	chr5:121711608-121837684	28.5919	16.6979	0.000640755	yes	19.7808	5.37447	6.4e-11	yes
Bckdhb	chr9:83925136-84124240	97.9283	57.1949	0.000640755	yes	83.7207	36.2359	2.57e-08	yes
Ndufaf4	chr4:24898082-24905001	8.974	5.24382	0.000640755	yes	15.0956	2.78039	0	yes
Alg14	chr3:121291743-121363590	27.4728	16.0817	0.00172178	yes	24.3683	13.5418	0.00983366	yes
Klhdc7a	chr4:139962172-139968026	88.0412	51.5619	0.000640755	yes	35.9965	29.613	0.795367	no
Homer1	chr13:93304494-93405019	2.86612	1.67892	0.0057044	yes	4.39016	1.31328	2.21e-07	yes
Itpka	chr2:119742336-119751253	4.68158	2.74327	0.0145871	yes	12.0259	1.37148	0	yes
Gfm2	chr13:97137936-97198486	30.1918	17.6995	0.00120099	yes	26.6845	8.57638	3.65e-10	yes
Hspb6	chr7:30552510-30559656	44.6162	26.1742	0.00221451	yes	7.85918	9.12834	0.577291	no
Dhcr7	chr7:143823166-143848410	30.5179	17.9073	0.000640755	yes	8.91104	4.22251	0.00054375	yes
Rfesd	chr13:76000001-76018712	6.5758	3.85922	0.0031526	yes	13.9592	6.21186	0.00433036	yes
Isoc2b	chr7:4844959-4866179	24.7377	14.5265	0.000640755	yes	16.4382	9.04804	0.00291344	yes
Endog	chr2:30165079-30178459	30.6132	17.9795	0.0378949	yes	43.2553	9.5488	6.77e-12	yes
Pkn1	chr8:83666542-83699179	62.5977	36.8024	0.000640755	yes	62.0409	10.9499	0	yes
Cecr2	chr6:120666420-120771191	2.52546	1.48527	0.0347631	yes	3.93123	0.704233	6.15e-10	yes
Rdh13	chr7:4425664-4445660	7.97575	4.69214	0.000640755	yes	11.5467	2.56621	0	yes
Pigy	chr6:57684738-57692078	21.4721	12.6369	0.000640755	yes	18.9626	4.16284	0	yes
Lims2	chr18:31922260-31958619	62.417	36.7408	0.000640755	yes	29.9279	33.4957	0.594964	no
Trib3	chr2:152337424-152376566	4.45789	2.62617	0.0165291	yes	3.42121	1.98487	0.0275741	yes
Atp5e	chr2:174461074-174464101	750.028	442.11	0.000640755	yes	1998.92	403.166	0	yes
Grsf1	chr5:88656453-88676247	44.0738	25.9856	0.000640755	yes	67.394	22.5944	3.2e-14	yes
Lrrc20	chr10:61475832-61582782	5.14668	3.03545	0.00221451	yes	3.26039	1.50813	0.00181997	yes
Gprin3	chr6:59351184-59426290	1.6197	0.95589	0.0353544	yes	1.15339	0.565622	0.138803	no
Tbx2	chr11:85832614-85841948	1.92251	1.13525	0.0230657	yes	0.770061	0.54559	0.301063	no
Phf19	chr2:34893754-34913976	1.21722	0.7189	0.0459648	yes	0.704179	0.253613	0.00263078	yes
Clybl	chr14:122181693-122451146	161.545	95.4579	0.000640755	yes	149.383	48.5548	1.35e-13	yes
Ccdc90a	chr13:43538405-43560191	57.7303	34.1185	0.000640755	yes	54.8096	24.2949	2.09e-07	yes
Cisd1	chr10:71330493-71344849	98.1003	58.0195	0.000640755	yes	207.575	49.9555	0	yes
Pdk1	chr2:71873271-71903858	40.66	24.0481	0.000640755	yes	32.3579	5.82282	0	yes
Grtp1	chr8:13176167-13200624	15.1387	8.95396	0.00120099	yes	11.3905	7.09754	0.935376	no
Cox19	chr5:139336180-139345253	90.5194	53.5877	0.000640755	yes	70.2715	29.4273	2.78e-07	yes
Slmo2	chr2:174465090-174472941	96.5398	57.1847	0.000640755	yes	125.929	22.3608	0	yes
Foxred1	chr9:35204212-35211001	46.7205	27.6921	0.000640755	yes	74.7977	17.4433	0	yes
Arhgap39,C030006K11Rik,Lrrc24	chr15:76710639-76818170	60.779	36.0479	0.000640755	yes	61.8775	16.4619	1.63e-13	yes
Nes	chr3:87971092-87980451	7.01609	4.16273	0.000640755	yes	4.47226	2.19135	3.42e-05	yes
Ptges2	chr2:32395889-32402740	39.725	23.5789	0.000640755	yes	46.6434	10.099	0.13757	no
Brp44	chr1:165460607-165576773	317.189	188.583	0.000640755	yes	567.412	101.5	0	yes
Eno3	chr11:70657212-70662515	15.9285	9.4718	0.00221451	yes	9.48008	3.27984	0.232814	no
Car2	chr3:14886305-14900770	5.72435	3.40718	0.00986436	yes	9.95975	1.05932	0	yes
Echs1	chr7:140104815-140116512	328.296	195.457	0.000640755	yes	717.331	163.092	1.82e-14	yes
Mmab	chr5:114431033-114444029	32.3381	19.2544	0.000640755	yes	17.5517	8.06731	4.87e-07	yes
Ndufa1	chrX:37187588-37192465	479.926	285.851	0.000640755	yes	649.375	107.534	0	yes
Lypla1	chr1:4807892-4846735	48.0112	28.6055	0.000640755	yes	69.925	28.7823	4.14e-09	yes
Cdc14b	chr13:64192544-64274988	2.52522	1.50818	0.0202813	yes	2.93927	1.12372	0.00108236	yes
Rtn4	chr11:29692816-30026033	157.813	94.4068	0.000640755	yes	139.296	62.5615	2.03e-05	yes
Mlxipl	chr5:135089878-135139986	104.683	62.6767	0.000640755	yes	73.3555	12.9113	0	yes
Adcy3	chr12:4132926-4240123	20.5663	12.3249	0.000640755	yes	35.0175	3.82631	0	yes
Timm44	chr8:4259730-4275905	69	41.3533	0.000640755	yes	93.5644	18.7743	0	yes
Ccbl1	chr2:30185127-30205907	13.7596	8.25818	0.000640755	yes	12.949	3.20784	1.38e-08	yes
Zfp641	chr15:98285591-98296133	2.78649	1.67249	0.0101921	yes	2.82341	1.04513	0.051637	no
Sfxn5	chr6:85212927-85333422	17.5209	10.5191	0.000640755	yes	41.6643	16.0925	1.86e-08	yes
Aars2	chr17:45506833-45520843	9.57967	5.75281	0.000640755	yes	10.2127	2.27358	0	yes
Rom1	chr19:8927381-8929356	7.90732	4.75412	0.00844398	yes	8.10438	3.26831	0.188545	no
Slc37a4	chr9:44396773-44402965	17.4324	10.484	0.000640755	yes	8.78551	7.3669	0.482082	no
Atp5h	chr11:115415333-115431274	293.687	176.678	0.000640755	yes	292.994	77.5978	4.61e-10	yes
Kazald1	chr19:45075320-45079289	4.18403	2.51778	0.0438666	yes	4.89667	1.92831	0.00149689	yes
Ndufa5	chr6:24518665-24527687	343.994	207.01	0.000640755	yes	452.633	89.1828	0	yes
Yars2	chr16:16302964-16309718	9.82808	5.93185	0.000640755	yes	16.0008	4.49829	5.74e-11	yes
Mtx3	chr13:92844771-92858230	9.03811	5.45511	0.0189388	yes	10.2635	2.40253	0.49104	no
Lonp1	chr17:56613156-56626964	117.189	70.7405	0.000640755	yes	81.1147	31.4981	1.65e-05	yes
Guk1	chr11:59183854-59191952	63.1754	38.1396	0.000640755	yes	69.6051	26.5764	1.15e-09	yes
Hspd1	chr1:55077789-55087932	136.378	82.3558	0.000640755	yes	175.964	50.7111	3.38e-12	yes
Poldip2	chr11:78512229-78536288	104.842	63.3492	0.000640755	yes	114.833	41.6775	3.7e-08	yes
Higd1a	chr9:121848559-121858067	13.4407	8.1228	0.00120099	yes	47.0418	18.9235	0.00306731	yes
Iscu	chr5:113772811-113778282	315.871	190.949	0.000640755	yes	98.4254	60.122	0.00239508	yes
Ndufa3	chr7:3617372-3620161	588.913	356.186	0.000640755	yes	1231.25	288.821	0	yes
Coq5	chr5:115279681-115300990	48.5006	29.378	0.00529838	yes	62.9571	14.927	7.52e-15	yes
Nr2f6	chr8:71371297-71381952	19.9873	12.1166	0.0035989	yes	16.8988	6.63909	2.27e-06	yes
Ccdc138	chr10:58497936-58576244	2.2779	1.38095	0.0457765	yes	3.30939	1.06324	0.00733019	yes
Spry4	chr18:38586264-38601268	2.45032	1.48598	0.00919332	yes	3.12871	3.83765	0.329557	no
Sco1	chr11:67052669-67067440	4.32009	2.62078	0.00221451	yes	5.17173	1.55988	8.29e-11	yes
Tgoln1	chr6:72598452-72617219	145.761	88.4353	0.00881933	yes	131.968	51.931	0.00111145	yes
Sbk2	chr7:4955812-4964405	3.59902	2.18626	0.0108887	yes	4.92631	0.759465	0.066173	no
Uqcrh	chr4:116066964-116075070	1351.69	821.21	0.000640755	yes	1809.66	286.765	0	yes
Fdxr	chr11:115268024-115276979	10.7163	6.51217	0.00268624	yes	8.09052	3.50638	0.0059899	yes
Atp5o	chr16:91925222-91931630	430.169	261.554	0.000640755	yes	778.133	167.539	0	yes
Epb4.1l5	chr1:119545032-119649000	3.57402	2.17333	0.0057044	yes	2.35826	1.62134	0.226675	no
Prdx3	chr19:60864065-60874538	220.266	133.954	0.000640755	yes	333.792	86.937	0	yes
Cd59a,Cd59b	chr2:104069807-104115534	105.286	64.0771	0.000640755	yes	59.0397	39.1233	0.030735	yes
Rsph3a	chr17:7944839-7979556	10.2798	6.27781	0.000640755	yes	7.60823	3.32892	0.000193676	yes
Rmnd1	chr10:4403067-4432352	11.4777	7.01015	0.00221451	yes	15.3123	2.38027	2.16e-14	yes
Crat	chr2:30392415-30447918	221.175	135.13	0.0035989	yes	206.24	51.1055	1.45e-08	yes
Ier5l	chr2:30472640-30474199	5.74714	3.51576	0.0230657	yes	1.18283	1.14042	0.950687	no
Vars2	chr17:35655634-35667665	11.3274	6.93165	0.000640755	yes	15.8893	7.54215	0.000355486	yes
Dpyd	chr3:118562177-119432918	14.3692	8.79387	0.000640755	yes	17.456	6.04481	2.35e-09	yes
Tiparp	chr3:65527484-65555518	14.3768	8.80196	0.000640755	yes	14.9834	14.6109	0.930714	no
Mxi1	chr19:53310505-53375810	11.9566	7.32445	0.000640755	yes	5.37526	2.86962	0.00014221	yes
Supv3l1	chr10:62429340-62451353	24.0154	14.7153	0.000640755	yes	20.6604	6.20894	8.68e-13	yes
Myo10	chr15:25622549-25813673	7.92435	4.85791	0.000640755	yes	11.1768	3.24503	3.29e-12	yes
Mtch2	chr2:90847154-90866634	135.993	83.4539	0.000640755	yes	175.035	49.6861	1.11e-14	yes
Fam96a	chr9:66126610-66138968	33.0843	20.3413	0.000640755	yes	71.519	19.1925	0	yes
Golga7b	chr19:42247577-42270348	3.1538	1.9398	0.0353544	yes	0.216116	0.27125	0.750847	no
Timm17a	chr1:135301534-135313737	82.3603	50.6767	0.000640755	yes	94.7831	34.6234	5.23e-10	yes
Cyb5d2	chr11:72775253-72796088	11.4614	7.05663	0.000640755	yes	9.60949	4.12493	0.0640912	no
Fam73b	chr2:30364214-30389914	42.1667	25.9724	0.000640755	yes	55.4787	20.2663	3.94e-09	yes
Ttpa	chr4:20008427-20030785	3.19124	1.96575	0.0174898	yes	0.830093	1.6196	0.0752934	no
Atg10	chr13:90935348-91223987	14.2687	8.7919	0.00404432	yes	13.9027	6.37756	5.12e-05	yes
Kcnh2	chr5:24319587-24351604	4.63512	2.85613	0.00685763	yes	0.136866	0.698364	0.00220829	yes
Mttp	chr3:138089854-138143388	3.32915	2.05267	0.00725997	yes	1.3605	1.01112	0.355912	no
Gfod1	chr13:43195518-43304172	2.97907	1.83745	0.0035989	yes	1.50928	1.24818	0.423623	no
Dusp28	chr1:92906693-92908960	11.6581	7.19126	0.00529838	yes	13.1689	4.28697	2.07e-08	yes
Top1mt	chr15:75656353-75678800	17.3517	10.7057	0.00172178	yes	9.84995	3.88345	2.23e-06	yes
Mrps2	chr2:28468065-28471177	36.4956	22.5191	0.000640755	yes	43.5275	8.86305	0	yes
Ephx1	chr1:180989555-181017495	72.947	45.082	0.000640755	yes	8.04136	21.1418	0.000255264	yes
Atp5s	chr12:69724961-69744757	8.23694	5.1002	0.0129823	yes	7.29356	3.88663	0.0187071	yes
Aspa	chr11:73303438-73354699	43.2697	26.7928	0.000640755	yes	63.3499	19.1962	4.55e-14	yes
Fam86	chr16:5233614-5255969	17.7188	10.9786	0.0251547	yes	12.2048	5.09589	0.000929459	yes
Kctd15	chr7:34638704-34654927	7.41206	4.59596	0.0031526	yes	16.3718	3.94927	3.84e-15	yes
Srr	chr11:74897196-75170255	21.9312	13.6042	0.0315305	yes	16.7674	7.2213	0.000555798	yes
Mmachc	chr4:116702433-116708385	30.4462	18.8956	0.000640755	yes	23.3206	9.33304	7.99e-09	yes
Ttc38	chr15:85832303-85858822	14.7242	9.14121	0.000640755	yes	18.9312	7.17951	1.99e-10	yes
Pcca	chr14:122534327-122889944	90.1147	55.9468	0.000640755	yes	153.568	47.3838	5.15e-13	yes
Mrs2	chr13:24905599-25020379	11.5895	7.19569	0.0095528	yes	20.1362	4.82018	1.1e-06	yes
Chn1	chr2:73595820-73775346	19.8271	12.3106	0.000640755	yes	5.55005	1.17256	1.01e-08	yes
Dusp3	chr11:101971143-101984791	39.0128	24.2255	0.000640755	yes	26.9351	21.8692	0.251372	no
Ndufa13	chr8:69894181-69903518	175.645	109.186	0.000640755	yes	188.082	54.6255	0	yes
Btbd1	chr7:81792012-81829460	31.1746	19.406	0.000640755	yes	33.3954	13.7707	1.05e-08	yes
Acad8	chr9:26974138-26999551	21.6178	13.4619	0.000640755	yes	36.0392	13.1479	3.66e-10	yes
Aqp7	chr4:41032952-41048136	49.8036	31.0152	0.000640755	yes	86.7938	40.2264	0.000197532	yes
Tsga10	chr1:37754775-37865079	4.57298	2.84953	0.0186591	yes	3.21252	1.33779	0.00202793	yes
Pink1	chr4:138304718-138327473	168.491	105.108	0.0031526	yes	124.51	69.9574	0.00384687	yes
Ndufb10	chr17:24720010-24724489	602.786	376.396	0.000640755	yes	674.988	165.835	0	yes
Chek2	chr5:110840016-110874141	4.46473	2.78843	0.0312642	yes	1.8881	2.1112	0.831067	no
S100a1	chr3:90510617-90524584	1177.88	735.692	0.000640755	yes	733.167	303.004	1.01e-05	yes
Cnst	chr1:179546528-179627627	25.2497	15.7725	0.000640755	yes	24.5845	5.59847	0	yes
Crot	chr5:8966047-8997146	28.3089	17.6843	0.000640755	yes	25.9177	16.8009	0.00732804	yes
Vcan	chr13:89655309-89742556	3.93333	2.45751	0.00268624	yes	0.47926	6.03537	0	yes
Myh14	chr7:44605807-44697257	6.52591	4.07861	0.000640755	yes	3.20096	0.934303	2.77e-06	yes
Mcts1	chrX:38600657-38613582	44.9798	28.1127	0.000640755	yes	51.6033	27.4622	0.0351058	yes
Dynlt3	chrX:9654269-9662983	76.5645	47.8878	0.000640755	yes	48.9967	38.7971	0.177196	no
Mdh1	chr11:21556691-21571934	436.985	273.357	0.000640755	yes	529.28	249.112	0.000270917	yes
Mgmt	chr7:136894584-137130221	22.2268	13.9075	0.0119793	yes	17.0843	7.48167	0.000466261	yes
Slc30a9	chr5:67306956-67358184	22.2677	13.9333	0.000640755	yes	32.1909	13.5697	3.97e-08	yes
Tpm2	chr4:43514699-43523854	51.3182	32.1158	0.00120099	yes	10.2046	3.64957	5.94e-06	yes
Mcee	chr7:64392615-64412121	119.164	74.5786	0.000640755	yes	184.138	43.3223	0	yes
Mrpl10	chr11:97041585-97049213	67.7542	42.4072	0.000640755	yes	67.5992	25.2133	1.45e-10	yes
Usp2	chr9:44067020-44095627	4.39501	2.75307	0.00489989	yes	5.23994	1.70941	4.32e-06	yes
Galntl4	chr7:111471660-111780044	8.02215	5.02632	0.0035989	yes	5.15264	2.29334	6.47e-05	yes
Psmd8	chr7:29170209-29180673	183.906	115.277	0.000640755	yes	129.788	69.1908	0.00109313	yes
Snrpn,Snurf	chr7:59982500-60140219	17.0804	10.7094	0.00172178	yes	12.4863	6.5379	0.000280125	yes
Phlda3	chr1:135766084-135769134	299.576	187.894	0.000640755	yes	162.839	93.8759	0.00141197	yes
Tmem126a	chr7:90450026-90457314	44.9606	28.2127	0.000640755	yes	65.7645	29.1131	0.000317438	yes
Egr2	chr10:67537834-67542188	3.17506	1.99264	0.022804	yes	0.407872	0.755705	0.0778775	no
Yaf2	chr15:93283832-93336935	21.2249	13.329	0.000640755	yes	18.0348	9.8496	0.000592875	yes
Limch1	chr5:66745839-67057159	6.01885	3.78033	0.00120099	yes	3.56901	2.99917	0.398429	no
Hspe1	chr1:55088013-55091713	78.7193	49.461	0.000640755	yes	182.299	43.489	0.00123076	yes
Zfp768	chr7:127342794-127345314	21.1861	13.3188	0.000640755	yes	16.3416	4.68157	1.38e-13	yes
Osbpl1a	chr18:12755311-12941862	39.0508	24.5965	0.000640755	yes	24.9139	16.9318	0.0624313	no
Fbxo21	chr5:117976732-118010195	43.6025	27.4691	0.000640755	yes	51.0389	21.0711	4.49e-06	yes
Tbrg4	chr11:6615597-6626067	24.1384	15.2089	0.000640755	yes	33.4958	6.84748	0	yes
Higd2a	chr13:54590230-54591147	333.515	210.163	0.000640755	yes	186.628	70.8896	9.67e-09	yes
Mrpl1	chr5:96209399-96266709	13.7875	8.69623	0.00608734	yes	14.9929	5.80901	5.68e-07	yes
Ptprg	chr14:11553473-12242039	10.6146	6.69807	0.000640755	yes	9.68833	5.83013	0.0101648	yes
Aldh1a7	chr19:20692952-20727556	101.574	64.0993	0.000640755	yes	52.2782	53.9376	0.906034	no
Vps37a	chr8:40511782-40634792	7.92266	5.00137	0.000640755	yes	5.51716	3.37168	0.0176068	yes
L2hgdh	chr12:69690435-69724874	5.68747	3.59259	0.00529838	yes	10.5454	2.71401	3.84e-15	yes
Mrpl30	chr1:37870927-37899278	141.476	89.4664	0.00268624	yes	264.144	73.8017	0	yes
Mrps27	chr13:99344785-99415561	28.3995	17.9806	0.000640755	yes	37.7054	9.04952	0	yes
Tmem106b	chr6:13069758-13089395	25.3847	16.0835	0.000640755	yes	41.5938	16.0896	2.03e-09	yes
Clec16a	chr16:10545338-10744878	19.5961	12.4165	0.0249081	yes	18.3212	8.419	4.08e-05	yes
Ndrg2	chr14:51905190-51913986	239.119	151.511	0.000640755	yes	175.603	84.8557	9.2e-05	yes
Ak3	chr19:28990383-29048760	147.391	93.4047	0.000640755	yes	163.671	86.7666	0.00707994	yes
Trmt2b	chrX:134222449-134276988	19.8093	12.5628	0.0080627	yes	26.003	4.95418	3.88e-14	yes
Sar1b	chr11:51763662-51791953	46.9032	29.7548	0.000640755	yes	74.981	32.9942	1.81e-05	yes
Tmem141	chr2:25620065-25622005	30.8985	19.6168	0.00404432	yes	16.3371	12.3302	0.337617	no
Cxcr7	chr1:90204002-90216288	42.9487	27.283	0.000640755	yes	53.483	21.5347	1.14e-09	yes
Pmvk	chr3:89459117-89469009	203.802	129.554	0.000640755	yes	59.2212	35.1978	0.000876727	yes
Pmpca	chr2:26382750-26409188	57.8932	36.8044	0.00608734	yes	42.8845	18.7328	3.27e-05	yes
Wee1	chr7:110122058-110143301	2.75145	1.74935	0.0349818	yes	1.73931	0.99369	0.0925467	no
Trit1	chr4:123016596-123055018	17.0781	10.8586	0.000640755	yes	17.2736	8.13377	5.94e-06	yes
Cd93	chr2:148436598-148443695	11.2198	7.13616	0.000640755	yes	5.48511	5.14754	0.784704	no
Eif5	chr12:111537945-111547707	93.7243	59.6367	0.000640755	yes	839.966	196.867	0.910356	no
Vps13a	chr19:16612200-16780943	8.73642	5.56288	0.000640755	yes	7.38547	3.36778	1.07e-05	yes
Nedd4l	chr18:64887105-65217826	10.1053	6.43477	0.000640755	yes	6.02209	1.86395	9.5e-11	yes
Ccbl2	chr3:142700881-142745567	16.0646	10.2401	0.00120099	yes	28.598	7.03441	0	yes
Trap1	chr16:4032885-4077861	162.908	103.908	0.000640755	yes	154.698	70.4024	2.4e-06	yes
Dars2	chr1:161038654-161070655	9.90802	6.32043	0.00172178	yes	7.70755	5.0807	0.0328016	yes
Hyal1,Nat6	chr9:107576928-107587359	63.1826	40.3221	0.000640755	yes	44.9736	18.127	4.7e-06	yes
Ddt	chr10:75771232-75773374	296.699	189.489	0.000640755	yes	293.481	80.3249	0	yes
Lmtk2	chr5:144100291-144188204	9.68682	6.18761	0.000640755	yes	7.83976	3.14911	7.23e-10	yes
Cfl2	chr12:54858818-54862902	37.0472	23.6688	0.000640755	yes	35.5492	24.5286	0.0296201	yes
Slc25a11	chr11:70642327-70647039	67.2887	42.9982	0.000640755	yes	109.782	33.7248	1.46e-14	yes
Zfp664	chr5:124862676-124888631	35.7508	22.8453	0.000640755	yes	6.02897	2.69666	0.205268	no
Rwdd3	chr3:121155401-121171751	6.03593	3.85726	0.0398171	yes	3.51657	1.94685	0.0682263	no
Ndufs4	chr13:114284594-114388094	83.0193	53.0963	0.000640755	yes	225.374	47.7443	0	yes
Plin3	chr17:56277563-56290538	57.2353	36.6068	0.000640755	yes	59.3062	21.918	4.34e-11	yes
Psme4	chr11:30771774-30880361	22.796	14.5871	0.000640755	yes	20.6677	11.7502	0.000280125	yes
Ube2b	chr11:51983622-52002156	71.016	45.5186	0.000640755	yes	69.0728	29.1971	0.0387557	yes
Pdpr	chr8:111094599-111145498	23.6466	15.1653	0.000640755	yes	23.3338	7.34983	0.000275324	yes
Atp1a2	chr1:172271708-172298064	283.352	181.737	0.00489989	yes	374.596	134.508	0.000172176	yes
Thrsp	chr7:97412956-97417510	5396.66	3462.75	0.0484967	yes	3616.32	972.344	9.04e-06	yes
Tmed5	chr5:108121543-108132591	27.955	17.9386	0.000640755	yes	73.0978	27.127	3.02e-10	yes
Gk5	chr9:96119428-96184563	1.29399	0.83116	0.0328829	yes	1.93281	0.980937	0.00289977	yes
Hibadh	chr6:52546229-52640300	283.485	182.116	0.000640755	yes	350.222	123.903	2.78e-09	yes
Atp5k	chr5:108433252-108434378	1610.4	1034.82	0.000640755	yes	3501.85	679.435	0	yes
Aifm2	chr10:61715262-61783956	176.126	113.236	0.00221451	yes	163.301	83.9442	0.00302802	yes
Chchd4	chr6:91464275-91473423	15.6245	10.0461	0.00725997	yes	25.5133	8.729	2.1e-09	yes
Rars2	chr4:34614957-34660167	24.6682	15.8614	0.000640755	yes	17.6215	7.9676	0.0341909	yes
Ccnd1	chr7:144915123-144939925	27.749	17.8548	0.0217281	yes	1.39035	3.9108	0.000705772	yes
Scrn2	chr11:97029951-97033960	9.72468	6.25834	0.0414466	yes	7.65061	1.66404	1.67e-05	yes
Cry1	chr10:85131699-85185054	4.86056	3.12903	0.0126161	yes	4.55992	1.85373	0.00212179	yes
Tysnd1	chr10:61695513-61702773	37.6192	24.2189	0.000640755	yes	78.4413	92.9399	0.475725	no
Mypop	chr7:18991244-19001806	5.17206	3.33277	0.0445764	yes	1.52533	0.59092	0.0235834	yes
Fut8	chr12:77237423-77475996	17.2836	11.1411	0.00120099	yes	20.5262	9.2376	7.63e-06	yes
Coasy	chr11:101082601-101086689	63.3262	40.8298	0.000640755	yes	66.2175	18.065	3.84e-15	yes
D2hgdh	chr1:93825239-93917504	18.1105	11.6775	0.000640755	yes	13.1968	5.93097	1.89e-06	yes
Slc4a4	chr5:88887259-89239656	4.40743	2.8425	0.00172178	yes	53.4445	4.06153	0	yes
Adipor2	chr6:119353149-119417483	276.97	178.764	0.00221451	yes	232.289	144.503	0.0494806	yes
Npc1	chr18:12168524-12236396	15.6551	10.105	0.0177881	yes	15.1474	5.7907	7.94e-07	yes
Aox1	chr1:58029968-58106611	39.2068	25.3074	0.000640755	yes	24.0725	26.255	0.757988	no
Abcc4	chr14:118482691-118706219	4.66598	3.01309	0.0031526	yes	4.0681	1.05268	2.94e-12	yes
Ndufb7	chr8:83566757-83571623	497.839	321.631	0.000640755	yes	494.707	121.4	0	yes
Gja1	chr10:56377299-56390419	81.7457	52.8196	0.000640755	yes	84.3186	13.5024	0	yes
Adck1	chr12:88360517-88461727	16.6439	10.7547	0.00221451	yes	21.3726	5.26492	2.17e-13	yes
Lars2	chr9:123366939-123462664	25.3449	16.3813	0.000640755	yes	165.008	27.5951	3.93e-12	yes
Mrps35	chr6:147042769-147087032	58.7733	38.0137	0.00120099	yes	75.7099	18.4205	0	yes
Ap3s1	chr18:46741916-46790826	36.5743	23.6747	0.0186591	yes	39.0391	26.8759	0.0871005	no
Bcl2l13	chr6:120836205-120916837	23.3709	15.1306	0.000640755	yes	25.1177	9.40032	1.27e-10	yes
Wwp1	chr4:19574988-19708997	17.0093	11.0166	0.00919332	yes	12.3891	11.9113	0.924269	no
Abcd4	chr12:84602530-84617466	9.35743	6.0608	0.00404432	yes	11.7979	4.21171	1.24e-07	yes
Prkab1	chr5:116013585-116024470	29.9816	19.4198	0.000640755	yes	13.7874	5.30046	4.78e-05	yes
Ppargc1a	chr5:51454248-51567687	5.29524	3.42993	0.00120099	yes	13.913	0.843466	0	yes
Khk	chr5:30921404-30931378	16.4092	10.6358	0.00645899	yes	11.3307	7.57255	0.120227	no
Msi2	chr11:88339381-88718267	10.4919	6.80195	0.000640755	yes	8.06338	3.42315	0.00714119	yes
Usp14	chr18:9957984-10030149	22.0527	14.2974	0.00489989	yes	14.8877	11.1553	0.143037	no
Tob2	chr15:81848269-81858691	32.3187	20.9639	0.000640755	yes	57.2229	10.4503	0	yes
Prdx2	chr8:84946990-84974313	183.756	119.201	0.00120099	yes	180.915	88.7631	1.81e-05	yes
Pgd	chr4:149148962-149166857	588.117	381.571	0.00172178	yes	211.906	117.538	0.00111952	yes
Etohi1	chr2:178023283-178035859	5.53984	3.59467	0.0484967	yes	13.3441	15.8108	0.583702	no
Itga1,Pelo	chr13:114953107-115102124	24.431	15.8533	0.0347631	yes	12.7045	3.90388	9.46e-12	yes
Ampd3	chr7:110768140-110812539	7.9638	5.16806	0.00268624	yes	11.0184	7.49134	0.0611455	no
Gyg	chr3:20122036-20155096	122.754	79.7122	0.000640755	yes	101.425	34.5695	9.55e-13	yes
Timm9	chr12:71111427-71136781	15.8624	10.3025	0.0241844	yes	41.9143	8.85948	1.29e-11	yes
Plbd1	chr6:136612070-136661893	75.5211	49.0677	0.000640755	yes	92.4152	30.4096	1.63e-13	yes
Pgp	chr17:24470468-24479180	29.9817	19.4807	0.0404666	yes	19.6419	10.4663	0.0219457	yes
Phb	chr11:95666956-95680773	35.8608	23.3032	0.00172178	yes	28.4909	10.7932	9.28e-09	yes
Mrpl9	chr3:94443335-94448708	62.7568	40.7963	0.000640755	yes	81.7983	23.9528	0	yes
Zfp931	chr2:178064960-178078425	3.04157	1.97816	0.0161996	yes	9.84968	5.38977	0.0534082	no
Xpnpep3	chr15:81400139-81457470	8.99742	5.85226	0.000640755	yes	8.29643	5.04856	0.17879	no
Meox1	chr11:101877509-101895161	8.38448	5.45457	0.0225403	yes	2.67598	2.2104	0.648428	no
Mgst2	chr3:51660404-51682675	52.5759	34.2286	0.00489989	yes	7.5946	19.152	2.38e-05	yes
Lss	chr10:76531599-76562226	23.012	14.9924	0.000640755	yes	11.7805	5.04341	9.98e-05	yes
Tmem69	chr4:116551504-116557042	17.5092	11.4076	0.000640755	yes	9.22618	4.557	0.000122691	yes
Echdc1	chr10:29311219-29362442	170.599	111.159	0.0035989	yes	113.578	38.6	9.2e-06	yes
Ywhaq	chr12:21389963-21417614	53.1754	34.6524	0.000640755	yes	20.2219	25.3987	0.299973	no
Dnajc15	chr14:77820654-77875407	443.162	289.042	0.000640755	yes	416.284	85.4758	0	yes
Pon3	chr6:5216187-5256415	122.603	79.9795	0.0149166	yes	100.367	60.4194	0.0611913	no
Pwwp2b	chr7:139248481-139267944	6.0601	3.95564	0.0132871	yes	5.8141	1.09373	1.38e-07	yes
Dram2	chr3:106477908-106576935	57.9895	37.899	0.0383898	yes	43.1353	31.6023	0.183557	no
Timm22	chr11:76407166-76416312	12.9156	8.44171	0.00221451	yes	10.7611	5.09331	1.65e-05	yes
Htatip2	chr7:49759105-49774096	38.3808	25.0887	0.0031526	yes	16.3156	20.5903	0.306293	no
Anxa5	chr3:36448923-36475887	465.059	304.217	0.00268624	yes	254.431	209.352	0.351655	no
Hsd17b4	chr18:50128200-50196270	178.203	116.618	0.000640755	yes	141.735	99.0318	0.0917645	no
Plxna1	chr6:89316313-89362613	18.964	12.4114	0.000640755	yes	14.6753	6.21271	3.59e-08	yes
Ptp4a1	chr1:30940302-30950262	16.6802	10.9227	0.00120099	yes	24.0626	14.2857	0.000867281	yes
Pla2g12a	chr3:129878621-129895821	35.2786	23.1025	0.000640755	yes	35.8678	27.386	0.144309	no
Mrpl4	chr9:21002720-21009139	54.2177	35.5572	0.000640755	yes	73.7359	18.7589	0	yes
Mtg1	chr7:140137563-140154659	30.3682	19.9166	0.000640755	yes	26.7313	11.0121	3.82e-08	yes
Gmps	chr3:63967386-64022458	10.938	7.17573	0.00120099	yes	16.382	5.46542	5.31e-09	yes
Ndufa11	chr17:56717729-56724248	39.5836	25.9705	0.000640755	yes	45.3872	11.396	0	yes
Actr6	chr10:89711972-89732295	8.07872	5.30076	0.0217281	yes	13.1629	5.4359	2.43e-06	yes
Tmem129	chr5:33653215-33657832	23.5583	15.4593	0.000640755	yes	11.0286	5.82945	0.00161388	yes
Adipor1	chr1:134415433-134433327	115.216	75.6352	0.000640755	yes	74.204	49.0649	0.0100979	yes
Prkaa2	chr4:105029649-105109898	4.25586	2.79446	0.00172178	yes	5.2984	1.47507	3.84e-15	yes
Commd6	chr14:101632893-101640697	40.2876	26.4646	0.00529838	yes	41.8691	23.258	0.00255224	yes
Carhsp1	chr16:8633221-8672153	70.79	46.5062	0.00489989	yes	66.4308	36.1341	0.00628706	yes
Dusp10	chr1:184034460-184075636	18.7443	12.3162	0.000640755	yes	24.2184	9.56507	1.78e-09	yes
Hccs	chrX:169311530-169320367	12.1174	7.96191	0.00529838	yes	23.1687	5.22923	6.7e-13	yes
Apobr	chr7:126584990-126594910	11.0215	7.24355	0.0101921	yes	2.91083	3.60086	0.49363	no
Hook1	chr4:95959710-96025307	2.03642	1.33866	0.0404666	yes	1.7031	0.261183	2.72e-12	yes
Fgd4	chr16:16421977-16599894	4.16713	2.74091	0.0192315	yes	7.12694	2.11045	2.01e-05	yes
Uggt2	chr14:118981810-119099434	1.61891	1.06515	0.0158746	yes	1.34931	1.27452	0.956021	no
Lipo1	chr19:33555123-33590311	4.75445	3.13089	0.0246595	yes	10.566	8.23301	0.357998	no
Dcun1d2	chr8:13255961-13322924	15.5415	10.2362	0.0328829	yes	11.4794	4.78807	0.000124104	yes
Mrpl28	chr17:26123502-26126613	63.213	41.7013	0.00172178	yes	73.2517	29.6222	2.25e-09	yes
Btf3l4	chr4:108814294-108833584	6.76465	4.46338	0.0101921	yes	14.6675	5.89568	0.00590983	yes
Dip2a	chr10:76262806-76345291	8.22882	5.43315	0.0031526	yes	10.1199	3.35827	4.7e-07	yes
Sorbs3	chr14:70180467-70209932	26.7466	17.6608	0.00120099	yes	13.2435	8.95143	0.121493	no
Acyp1	chr12:85272397-85280435	28.1348	18.5889	0.0211819	yes	27.2052	11.5228	3.83e-05	yes
Tfdp2	chr9:96196274-96323646	7.8498	5.18656	0.00268624	yes	5.20911	4.8331	0.84608	no
Cdk16	chrX:20687871-20699877	95.0769	62.8244	0.000640755	yes	64.084	33.0905	0.000168816	yes
Cab39	chr1:85793446-85851577	70.0736	46.3061	0.000640755	yes	47.6166	20.9845	2.98e-07	yes
Pdgfb	chr15:79995875-80014808	8.84928	5.84796	0.0057044	yes	8.58104	3.05112	9.74e-06	yes
Cbr1	chr16:93607836-93610349	143.866	95.0756	0.000640755	yes	76.1219	32.43	2.68e-05	yes
Mif4gd,Slc25a19	chr11:115603932-115628295	196.099	129.623	0.00766773	yes	287.491	67.1485	2.4e-09	yes
Plxna2	chr1:194619828-194816868	4.38415	2.89848	0.000640755	yes	2.08382	2.58146	0.278789	no
Bivm	chr1:44118983-44144771	5.58731	3.69408	0.0136353	yes	3.81433	2.60107	0.148131	no
Sh3glb1	chr3:144683600-144720323	189.427	125.267	0.00172178	yes	111.988	68.7408	0.0276631	yes
Ifnar2	chr16:91372691-91405587	149.922	99.1933	0.00120099	yes	85.4936	46.5137	9.4e-05	yes
Ndufb2	chr6:39592525-39600954	134.726	89.2134	0.00268624	yes	312.384	85.982	1.46e-14	yes
Mterfd3	chr10:85119201-85128027	9.43506	6.24976	0.0239025	yes	10.7253	2.36842	2.81e-10	yes
Sgcd	chr11:46971117-47379569	17.3134	11.4722	0.0080627	yes	22.3024	28.7309	0.429928	no
Dhdh	chr7:45470331-45488851	160.607	106.586	0.000640755	yes	89.66	48.7062	0.00126909	yes
Pth1r	chr9:110721411-110747145	60.3058	40.0429	0.000640755	yes	7.41728	5.57811	0.164957	no
Prss36	chr7:127932637-127946725	26.4039	17.5385	0.0158746	yes	11.7637	5.38134	0.000449214	yes
Ppm1l	chr3:69316813-69560733	3.72904	2.4774	0.00268624	yes	4.58388	2.26387	0.00998586	yes
Tgfbr2	chr9:116087694-116175363	80.9031	53.7618	0.000640755	yes	41.0473	28.6339	0.0319925	yes
Stx18	chr5:38038782-38159502	38.1857	25.3766	0.0031526	yes	30.1449	12.6127	7.67e-07	yes
Ano1	chr7:144588507-144738592	9.69611	6.44647	0.00120099	yes	15.2207	5.41444	3.26e-07	yes
Ptprb	chr10:116283708-116389538	8.1474	5.417	0.000640755	yes	6.86441	4.79344	0.026671	yes
Rfk	chr19:17394042-17401349	40.0543	26.6321	0.000640755	yes	40.3825	16.6702	2.89e-09	yes
Maob	chrX:16709280-16817366	76.1242	50.62	0.000640755	yes	56.8167	42.2871	0.0808555	no
Slc41a1	chr1:131827986-131848864	12.219	8.13311	0.00172178	yes	7.07397	3.13032	6.58e-07	yes
Mettl8	chr2:70964561-71055606	7.85617	5.2298	0.0249081	yes	4.98998	2.37849	0.00227969	yes
Ankrd52	chr10:128377123-128401224	15.2603	10.1587	0.000640755	yes	10.3755	4.41575	1.28e-08	yes
Abca2	chr2:25428673-25448539	26.0508	17.3437	0.000640755	yes	17.2643	8.0107	0.000270443	yes
Il17re	chr6:113458483-113471001	6.15145	4.09558	0.0309969	yes	2.65418	2.0584	0.45402	no
Ermp1	chr19:29608265-29648420	44.283	29.4868	0.000640755	yes	18.9055	34.4202	9.94e-05	yes
Plekhb1	chr7:100643895-100662394	21.8556	14.5546	0.00489989	yes	3.24065	1.21698	0.00192203	yes
Lrrc8b	chr5:105415774-105490057	5.22185	3.48064	0.0214984	yes	0.699442	2.32922	6.66e-11	yes
Luzp1	chr4:136469760-136549400	11.6879	7.79064	0.000640755	yes	8.1545	4.57489	0.00426524	yes
Hagh	chr17:24848752-24865986	122.821	81.9143	0.0035989	yes	109.902	40.8517	1.63e-07	yes
Tspan12	chr6:21771394-21858367	58.7997	39.216	0.000640755	yes	80.9765	62.4059	0.289062	no
Cebpb	chr2:167688914-167690418	50.1891	33.4746	0.00120099	yes	74.3885	10.3971	0	yes
Vma21	chrX:71816778-71824706	13.27	8.86072	0.00221451	yes	8.36063	6.31557	0.364338	no
Grpel1	chr5:36465013-36484285	44.0388	29.4266	0.0035989	yes	67.6679	14.7914	0	yes
Enah	chr1:181902477-182019980	4.14237	2.76875	0.020039	yes	1.90627	1.19314	0.0823309	no
Ptdss2	chr7:141131240-141157517	27.3164	18.2626	0.0246595	yes	31.8624	11.796	2.97e-09	yes
Cecr5	chr6:120509493-120531299	12.4506	8.32438	0.00986436	yes	12.52	4.99845	1.26e-06	yes
Large	chr8:72814453-73353001	9.94783	6.65597	0.00404432	yes	4.23261	5.59964	0.180606	no
Qser1	chr2:104754795-104816886	7.63103	5.10669	0.000640755	yes	5.52443	2.93574	0.000146798	yes
Sh2b2	chr5:136218061-136244903	49.42	33.0758	0.000640755	yes	40.5082	8.99022	0	yes
Ndufv3	chr17:31520114-31531325	530.919	355.642	0.0142672	yes	637.303	219.141	1.58e-07	yes
Tsfm	chr10:127022331-127030814	23.0871	15.4656	0.0095528	yes	35.0994	11.8836	5.53e-11	yes
Pecr	chr1:72259172-72284314	29.1036	19.4964	0.0057044	yes	27.8345	8.75883	1.64e-10	yes
Trappc4	chr9:44403758-44407548	64.9475	43.5216	0.000640755	yes	49.952	31.6645	0.0152597	yes
Itfg3	chr17:26212691-26244242	42.0461	28.1764	0.00172178	yes	42.8971	20.4791	5.29e-05	yes
Abhd11	chr5:135009151-135014542	61.6573	41.3207	0.000640755	yes	61.1777	24.3532	4.21e-06	yes
Mrpl15	chr1:4764719-4786129	29.9974	20.1087	0.000640755	yes	30.8148	7.44151	0	yes
Ddhd2	chr8:25725323-25754468	41.9055	28.1001	0.000640755	yes	53.4987	12.9435	1.6e-12	yes
Fastk	chr5:24423834-24445267	67.6265	45.3482	0.00881933	yes	69.3754	15.6657	1.85e-13	yes
Aldh9a1	chr1:167349990-167368530	58.4494	39.2034	0.000640755	yes	60.3603	24.8766	1.83e-06	yes
Coq3	chr4:21879674-21912126	16.6026	11.1361	0.0031526	yes	18.142	5.81845	8.37e-13	yes
Tsc2	chr17:24549949-24638901	27.9086	18.7237	0.015263	yes	18.5733	10.6928	0.00341533	yes
Kcnj8	chr6:142564911-142571592	8.86141	5.9462	0.0158746	yes	10.2	3.35771	7.03e-09	yes
Plcb4	chr2:135659533-136014682	14.8149	9.94409	0.00120099	yes	9.2459	4.52599	6.77e-06	yes
Optn	chr2:5020373-5064070	45.0349	30.2466	0.00120099	yes	38.9656	8.85909	0	yes
Herc3	chr6:58831500-58920396	8.45274	5.67727	0.022804	yes	8.41607	3.62276	0.000644257	yes
Pomgnt1	chr4:116150517-116159844	26.3631	17.7126	0.00120099	yes	31.9785	10.4174	1.51e-13	yes
Jun	chr4:95049035-95052296	21.3959	14.3768	0.000640755	yes	14.8817	12.7359	0.415466	no
Mrpl12	chr11:120484668-120488754	192.929	129.675	0.000640755	yes	234.102	55.9399	0	yes
Kcmf1	chr6:72841063-72899979	52.9604	35.6047	0.00120099	yes	35.1957	12.2216	2.55e-12	yes
Ccdc106	chr7:5056725-5062101	3.0087	2.0228	0.0355936	yes	13.5191	18.3609	0.249807	no
Snx10	chr6:51523902-51590670	45.8214	30.8286	0.00221451	yes	80.0405	21.6472	0	yes
Pnpt1	chr11:29130281-29161828	22.2241	14.9564	0.00221451	yes	16.96	8.44644	1.14e-05	yes
Bag2	chr1:33745483-33757750	7.36694	4.95849	0.0301139	yes	4.69254	1.24609	1.83e-07	yes
Scd2	chr19:44293675-44306864	203.067	136.878	0.00919332	yes	39.1869	38.4216	0.951664	no
Slc25a17	chr15:81318920-81360765	44.527	30.0277	0.00120099	yes	70.7572	25.8006	1.19e-11	yes
Tspan15	chr10:62185395-62231342	12.6917	8.56071	0.0275036	yes	9.70511	2.58354	1.46e-14	yes
Nudt19	chr7:35547184-35555928	34.198	23.0718	0.00172178	yes	26.5645	12.0008	3.39e-07	yes
Lrrc56	chr7:141194129-141214080	4.60948	3.1102	0.0445764	yes	3.07348	1.32612	0.00405934	yes
Celf1	chr2:90940396-91027490	22.0736	14.9026	0.00489989	yes	16.4867	8.52339	0.00101632	yes
Phka1	chrX:102513974-102644246	4.13398	2.79227	0.00986436	yes	3.47848	1.94746	0.00144471	yes
C1rl	chr6:124493112-124510643	11.7227	7.9203	0.0031526	yes	8.28883	3.74322	4.44e-06	yes
Iars2	chr1:185204123-185329783	65.8146	44.5048	0.00725997	yes	68.7185	28.5816	1.36e-06	yes
Phtf2	chr5:20758663-20882124	5.42494	3.66862	0.00881933	yes	3.89805	1.96375	0.000503419	yes
Uevld	chr7:46923215-46958518	3.77091	2.55105	0.0195139	yes	2.74177	2.01393	0.245322	no
Skp1a	chr11:52231994-52246858	143.953	97.5075	0.000640755	yes	136.769	96.1855	0.34234	no
Acer2	chr4:86874390-86920881	11.0844	7.5089	0.0031526	yes	11.5077	3.16037	3.84e-15	yes
Apba3	chr10:81267012-81291267	22.8636	15.4937	0.00986436	yes	28.1413	9.0119	2.09e-08	yes
Mbp	chr18:82474870-82585637	23.6762	16.0452	0.00221451	yes	10.4573	4.98131	0.00016305	yes
Egln3	chr12:54178980-54203874	9.47277	6.42913	0.0112401	yes	4.31672	1.16868	2.87e-05	yes
Ndufa7	chr17:33823036-33838367	330.275	224.577	0.00172178	yes	503.599	177.342	2.27e-09	yes
Eci2	chr13:34977746-35027063	98.6256	67.1174	0.00120099	yes	120.643	54.1491	1.08e-06	yes
Serhl	chr15:83100204-83122801	36.71	24.9911	0.0487374	yes	39.0049	15.2258	2.96e-07	yes
Socs5	chr17:87107675-87137710	8.37814	5.70643	0.0057044	yes	7.05576	3.60586	0.00053963	yes
Zfp367	chr13:64133055-64153199	8.3969	5.72122	0.0101921	yes	4.29145	4.79887	0.661988	no
Lactb	chr9:66955392-66975484	17.2726	11.78	0.00645899	yes	13.1052	5.70011	1.63e-06	yes
Blvra	chr2:127070656-127097088	33.8009	23.0533	0.00529838	yes	29.9854	20.0852	0.0189017	yes
Uchl3	chr14:101653966-101696125	21.0463	14.3582	0.0317959	yes	16.7557	6.43624	5.99e-05	yes
Mycbp	chr4:123904792-123915564	21.2089	14.4711	0.0142672	yes	19.4327	11.0917	0.00617534	yes
Ganc	chr2:120355308-120505034	16.2272	11.073	0.0195139	yes	17.0469	7.79986	0.03536	yes
Letm2	chr8:25578446-25597764	6.77629	4.62435	0.0475442	yes	2.27404	1.0326	0.0434115	yes
Uhmk1	chr1:170193418-170215393	23.568	16.0841	0.000640755	yes	21.8633	11.5143	0.000166776	yes
Rps6ka5	chr12:100548492-100725090	3.96442	2.70555	0.0101921	yes	5.07719	1.33229	6.2e-09	yes
Odf3l1	chr9:56847300-56860642	19.9107	13.5893	0.0272618	yes	11.75	1.83151	1.61e-10	yes
Ptpmt1	chr2:90910712-90918050	52.9648	36.1554	0.000640755	yes	41.3547	23.9605	0.0900012	no
Nampt	chr12:32820334-32853369	46.5022	31.7499	0.00172178	yes	94.7976	26.7682	7.2e-14	yes
Abcb10	chr8:123952458-123983122	9.99493	6.82684	0.0057044	yes	10.1615	3.95519	8.42e-08	yes
Ndufs5	chr4:123712709-123718186	192.278	131.365	0.00221451	yes	227.109	51.6708	0	yes
Gcdh	chr8:84872110-84894158	32.5409	22.2415	0.00268624	yes	49.0629	15.3187	2.01e-11	yes
Ppa2	chr3:133310115-133378069	71.0554	48.5968	0.00172178	yes	70.4435	20.5767	3.84e-15	yes
Lzic	chr4:149468373-149500944	17.2037	11.7663	0.0419466	yes	23.2336	7.634	3e-07	yes
Malat1	chr19:5795689-5802671	83.8974	57.4059	0.00448002	yes	238.106	53.4009	0.0179586	yes
Slc2a4	chr11:69935898-69948190	180.858	123.758	0.0035989	yes	143.604	43.698	1.99e-11	yes
Pno1	chr11:17203199-17211589	25.5462	17.4884	0.0057044	yes	22.6004	15.081	0.0176746	yes
Mpi	chr9:57544267-57552752	20.6775	14.1563	0.00489989	yes	9.04475	8.29105	0.976374	no
Ormdl3	chr11:98581293-98587245	197.959	135.533	0.00120099	yes	190.448	64.7148	1.52e-11	yes
Snx14	chr9:88376746-88438951	18.0613	12.3665	0.0035989	yes	26.4821	20.7755	0.224067	no
Pex5	chr6:124396815-124415305	38.9376	26.6746	0.00172178	yes	38.863	20.3383	0.000208875	yes
Timm10	chr2:84827020-84830213	50.6589	34.7099	0.0139623	yes	70.3817	15.4202	0	yes
Nsun4	chr4:116031769-116053876	5.73173	3.9277	0.0142672	yes	8.64176	3.07247	1.05e-09	yes
Npc2	chr12:84754558-84773112	234.968	161.029	0.0031526	yes	121.036	151.89	0.271746	no
Rnf11	chr4:109450812-109476987	111.546	76.4628	0.000640755	yes	85.5799	91.5708	0.798698	no
Bri3bp	chr5:125441567-125460885	5.12675	3.51762	0.00608734	yes	5.37882	1.09925	0	yes
Mlycd	chr8:119394891-119411173	29.6987	20.3776	0.0095528	yes	52.6439	13.4508	2.2e-11	yes
Oaf	chr9:43215605-43241086	28.4027	19.4904	0.00448002	yes	10.6681	10.385	0.93451	no
Zfp574	chr7:25077204-25083492	9.86912	6.77404	0.00529838	yes	4.25187	2.42428	0.0160552	yes
Gdpd5	chr7:99381495-99461714	5.15003	3.53801	0.0217281	yes	4.92615	1.91551	3.48e-05	yes
Nmt2	chr2:3284205-3328870	16.6185	11.4172	0.00685763	yes	18.6662	6.27929	1.29e-05	yes
Muted	chr13:38593099-38635109	21.9394	15.0758	0.0080627	yes	15.3824	14.1054	0.698496	no
Sec31b	chr19:44515896-44545860	4.81972	3.3125	0.0296035	yes	4.22772	1.0515	5.49e-08	yes
Mtrf1	chr14:79397771-79423650	7.85216	5.39671	0.0386297	yes	6.57352	3.45605	0.00190829	yes
Rala	chr13:17880574-17944217	46.1072	31.7064	0.00120099	yes	27.7009	13.6467	2.82e-06	yes
Obfc2a	chr1:51464908-51478402	47.0347	32.3493	0.0112401	yes	52.3939	40.4177	0.265857	no
Paqr9	chr9:95559816-95567971	28.8968	19.8818	0.0219808	yes	32.3001	9.167	1.85e-10	yes
Kctd9	chr14:67716097-67742310	4.97357	3.42205	0.0351748	yes	5.403	3.74525	0.10241	no
Usp20	chr2:30982278-31023443	5.71699	3.93397	0.0161996	yes	3.80682	1.83268	0.000256527	yes
Dnm1l	chr16:16311517-16359097	36.4073	25.0543	0.0031526	yes	23.193	12.5305	0.00010837	yes
Nfe2l1	chr11:96817413-96829968	195.733	134.766	0.0095528	yes	115.778	91.2665	0.884723	no
Abcb7	chrX:104280558-104413846	6.64687	4.57729	0.00685763	yes	6.75611	2.74673	1.84e-08	yes
Mrpl45	chr11:97315715-97329920	26.8214	18.4957	0.025428	yes	24.7493	10.0227	3.37e-09	yes
Urgcp	chr11:5713416-5784916	12.4722	8.61693	0.0136353	yes	13.3352	4.863	7.6e-07	yes
Mtif2	chr11:29526437-29545536	18.6208	12.8686	0.00404432	yes	25.6391	7.10184	9.21e-14	yes
Ccng1	chr11:40748551-40755286	68.1387	47.0943	0.00120099	yes	62.593	35.8646	0.00053963	yes
Klf10	chr15:38294406-38300707	21.933	15.164	0.0031526	yes	11.7882	6.88933	0.00181275	yes
Fgfr1op	chr17:8165517-8196470	5.55229	3.84004	0.0312642	yes	3.21067	2.38751	0.337986	no
Ampd2	chr3:108074059-108086627	12.5091	8.65231	0.00608734	yes	15.6812	3.39499	1.94e-12	yes
Ubqln4	chr3:88553715-88569725	36.4691	25.2266	0.0035989	yes	29.0196	11.1296	1.11e-10	yes
Abhd4	chr14:54254114-54270202	41.0261	28.387	0.0168565	yes	39.4221	20.781	0.000235831	yes
Mrp63	chr14:57826238-57828745	10.4737	7.25185	0.015263	yes	8.87568	4.57238	0.00703223	yes
Mrps31	chr8:22410621-22430982	26.8673	18.6041	0.00645899	yes	33.505	9.97313	1.09e-13	yes
Lrrc39	chr3:116562972-116630984	17.7594	12.299	0.00919332	yes	12.1772	7.4241	0.00776863	yes
Rhoq	chr17:86963110-87025401	67.1621	46.5156	0.00120099	yes	67.2191	33.5941	2.39e-05	yes
Gpr153	chr4:152274246-152285338	6.52523	4.52005	0.0202813	yes	1.60807	3.84668	0.000246348	yes
Pdrg1	chr2:153008889-153015383	58.6996	40.7117	0.0112401	yes	50.078	33.9105	0.0163366	yes
Rab9	chrX:166457251-166479867	52.7975	36.634	0.0035989	yes	48.1193	24.944	0.00079838	yes
Tns1	chr1:73910230-74124465	188.558	130.9	0.0331788	yes	114.782	141.017	0.526219	no
Emcn	chr3:137341077-137431069	29.0545	20.1712	0.0080627	yes	12.7505	6.89068	0.00350598	yes
Ppip5k1	chr2:121289601-121355329	30.9349	21.4779	0.00608734	yes	25.3855	12.1303	1.12e-05	yes
Cish	chr9:107296688-107301961	15.2719	10.6039	0.0317959	yes	43.8377	3.52021	0	yes
Rabepk	chr2:34777619-34799923	15.4699	10.7449	0.0174898	yes	10.5052	6.78619	0.759349	no
Gbe1	chr16:70314086-70569716	124.938	86.816	0.00120099	yes	126.583	25.7505	0	yes
Mmgt1	chrX:56585511-56598151	16.742	11.6414	0.00404432	yes	18.5497	10.9311	0.000824802	yes
Ccdc142,Mrpl53	chr6:83101515-83111700	96.2768	66.9495	0.0119793	yes	115.494	36.2828	8.12e-12	yes
Mtch1	chr17:29332075-29347904	164.538	114.428	0.00268624	yes	138.985	58.2428	6.18e-06	yes
Megf8	chr7:25316835-25366258	9.76484	6.79373	0.00172178	yes	6.38088	6.0873	0.856014	no
Spire1	chr18:67488208-67610791	11.6865	8.13723	0.00685763	yes	8.98979	3.44887	4.31e-07	yes
Rbbp8	chr18:11633275-11743207	4.45546	3.10287	0.0411891	yes	1.21727	2.47084	0.0194905	yes
Angptl4	chr17:33773832-33781883	380.368	265.037	0.00529838	yes	191.292	233.559	0.342129	no
Gys1	chr7:45420945-45456617	99.4257	69.3011	0.00725997	yes	78.85	32.8321	0.00909552	yes
Mut	chr17:40934684-40961989	81.2665	56.6506	0.000640755	yes	98.9381	40.1349	5.14e-07	yes
Mfsd7b	chr1:191005831-191029781	4.33192	3.02024	0.0429256	yes	19.62	6.66966	1.34e-05	yes
G6pdx	chrX:74393290-74455114	221.396	154.386	0.00986436	yes	96.0346	80.5859	0.460542	no
Cox15	chr19:43689688-43768638	13.2428	9.23757	0.0139623	yes	14.0402	5.11587	3.29e-09	yes
Tmem135	chr7:89139519-89404219	81.1709	56.6235	0.00268624	yes	64.6784	41.1216	0.170261	no
Mkln1	chr6:31352794-31513809	26.2761	18.348	0.00268624	yes	35.3922	18.1449	0.637424	no
Myo5a	chr9:75071205-75223689	14.5238	10.1501	0.00268624	yes	19.8434	5.23004	2.12e-09	yes
Psmc6	chr14:45329804-45349693	77.3746	54.0817	0.00489989	yes	59.8986	35.8319	0.00155428	yes
Ppt2	chr17:34616661-34638023	44.0588	30.8064	0.00645899	yes	25.3576	15.1463	0.0473017	yes
Ube2f	chr1:91250102-91287976	29.3052	20.493	0.0171816	yes	35.6328	15.8921	0.0192567	yes
Orm1	chr4:63344565-63348162	460.168	321.895	0.00404432	yes	151.638	165.529	0.724715	no
Klc4	chr17:46630630-46646070	13.3873	9.36962	0.0132871	yes	16.9001	6.25772	0.936973	no
Nars2	chr7:96951526-97064757	3.97412	2.7818	0.0466879	yes	5.40716	2.3196	5.49e-06	yes
Dhrs11	chr11:84820588-84829085	19.2575	13.4837	0.0233882	yes	20.0441	6.46837	1.13e-07	yes
Bhlhe41	chr6:145861182-145865576	18.603	13.0352	0.0416901	yes	1.14198	1.05504	0.881042	no
Trak2	chr1:58900449-58973489	17.2421	12.0872	0.00404432	yes	10.9381	7.80226	0.149607	no
Pgls	chr8:71592183-71596267	162.712	114.088	0.0035989	yes	164.723	117.429	0.223306	no
Coq10b	chr1:55052769-55072702	14.4248	10.1155	0.0202813	yes	28.0699	7.4395	0	yes
Hdac11	chr6:91156814-91174685	9.81113	6.88076	0.0217281	yes	0.47559	1.10259	0.00709324	yes
Mrpl35	chr6:71812996-71823784	12.2949	8.62385	0.00881933	yes	14.5652	5.60248	3.37e-08	yes
Ogfod2	chr5:124110910-124115764	15.4793	10.8576	0.0285271	yes	17.9736	8.57802	6.35e-05	yes
Acaa1b	chr9:119148042-119157093	23.0101	16.1413	0.00986436	yes	17.9893	13.895	0.159544	no
Mrps23	chr11:88204417-88211507	73.1976	51.362	0.00268624	yes	67.7901	20.7478	7.52e-15	yes
Tomm40l	chr1:171213969-171222514	19.5968	13.7663	0.00529838	yes	29.7836	7.8848	0	yes
Zfand6	chr7:84614702-84776549	80.6594	56.6687	0.00221451	yes	90.372	69.675	0.191284	no
Slc45a4	chr15:73577467-73645728	7.97969	5.60773	0.0142672	yes	3.91521	4.50417	0.584418	no
Fars2	chr13:36117410-36537593	30.1786	21.2113	0.00489989	yes	46.3386	13.3587	3.2e-14	yes
Repin1	chr6:48593882-48599082	10.1542	7.13958	0.0239025	yes	6.42345	3.93531	0.0750474	no
Fam126b	chr1:58522805-58586333	7.38714	5.19481	0.0031526	yes	16.7005	8.68406	0.00503108	yes
Kpna1	chr16:35983319-36038848	19.6371	13.8105	0.00489989	yes	11.9635	8.36359	0.0833949	no
Dnajb4	chr3:152183954-152210299	22.1112	15.5573	0.0080627	yes	21.3318	18.0788	0.562679	no
Smagp	chr15:100621339-100636865	26.6582	18.7579	0.0293413	yes	12.5305	5.09591	4.34e-05	yes
Tomm5	chr4:45105209-45108113	53.453	37.6371	0.0236645	yes	87.9082	21.0178	3.84e-15	yes
Cyb5r3	chr15:83153500-83172208	165.22	116.339	0.00404432	yes	45.0718	83.7866	3.35e-05	yes
Phlpp1	chr1:106171868-106394245	6.06103	4.26883	0.0105331	yes	5.6562	1.96573	1.64e-10	yes
Tlcd2	chr11:75467992-75470644	14.8936	10.4944	0.0498092	yes	3.15594	11.154	5.38e-06	yes
Lias	chr5:65391496-65410382	39.4764	27.8218	0.0057044	yes	41.701	21.1498	0.0018525	yes
Klc2	chr19:5107745-5118408	15.5272	10.9436	0.0105331	yes	7.9854	3.06956	1.59e-06	yes
Tceb1	chr1:16641715-16657165	36.1947	25.5144	0.0246595	yes	67.7662	33.2027	0.00015421	yes
Dhrs1	chr14:55739019-55745684	50.7812	35.8156	0.0035989	yes	34.4797	18.0035	3.51e-05	yes
Slc22a17	chr14:54906726-54913132	10.7053	7.55507	0.0282605	yes	2.51009	5.49722	0.00377872	yes
Cyp27a1	chr1:74713573-74737890	30.991	21.8883	0.00766773	yes	23.9702	18.3625	0.177902	no
Atf2	chr2:73816369-73892653	18.6563	13.1795	0.00529838	yes	21.8153	9.02699	2.94e-07	yes
Mrps21	chr3:95862651-95870619	291.403	205.872	0.00608734	yes	257.615	106.346	1.04e-08	yes
Slc25a46	chr18:31580167-31609902	28.0065	19.7881	0.00268624	yes	25.4474	11.0207	7.28e-08	yes
Hcfc1r1	chr17:23660522-23677477	207.572	146.679	0.00489989	yes	69.2537	40.4225	0.00211924	yes
Nrp1	chr8:128358377-128544592	30.3768	21.4797	0.0249081	yes	45.3372	23.6368	0.00229052	yes
Ero1l	chr14:45283086-45318572	6.22282	4.4006	0.020039	yes	4.04535	3.4023	0.418129	no
Rab6b	chr9:103112073-103185270	10.7682	7.61737	0.0174898	yes	9.30381	4.12367	1.33e-06	yes
Dnajb2	chr1:75236422-75245788	45.4672	32.168	0.00608734	yes	27.4656	14.9797	0.00375082	yes
Dnlz	chr2:26314784-26352132	21.1744	14.994	0.0165291	yes	10.7177	6.86918	0.0130048	yes
Flt1	chr5:147561671-147726126	13.1429	9.31733	0.0251547	yes	10.7459	3.44674	1.2e-08	yes
Polb	chr8:22628118-22653491	54.3937	38.5617	0.00986436	yes	20.2541	9.74691	5.67e-05	yes
Epb4.9	chr14:70602183-70636048	21.5847	15.3022	0.0057044	yes	21.607	5.9594	5.59e-13	yes
Rusc1	chr3:89083932-89093363	12.8735	9.12664	0.0262297	yes	6.0878	2.74091	0.00021982	yes
Ppm1k	chr6:57506501-57535472	5.14007	3.64483	0.0222485	yes	7.91266	2.57174	2.33e-12	yes
Ufsp2	chr8:45975418-45999850	41.1394	29.1778	0.0095528	yes	17.5076	13.6986	0.617233	no
Chchd7	chr4:3938887-3943525	69.5299	49.3285	0.0353544	yes	58.9883	16.3505	1.76e-07	yes
Zfp770	chr2:114193460-114201432	4.62474	3.28241	0.0353544	yes	3.94408	2.29228	0.00400516	yes
Tmem64	chr4:15262479-15286753	9.1866	6.52176	0.00986436	yes	11.8794	5.6091	1.11e-06	yes
Cript	chr17:87025560-87035808	53.7863	38.1926	0.0119793	yes	47.2639	29.818	0.00404177	yes
Ppp2r3a	chr9:101104988-101251832	6.93014	4.92326	0.0189388	yes	5.96366	2.95968	0.00111385	yes
Mfn1	chr3:32529481-32579225	12.7036	9.0265	0.00844398	yes	16.784	6.28686	1.19e-07	yes
Ric8b	chr10:84917294-85018250	21.9373	15.5932	0.00766773	yes	12.562	5.72107	0.000274279	yes
Bicd2	chr13:49341548-49387569	28.6214	20.3509	0.00448002	yes	11.4202	10.9465	0.880872	no
Pgpep1	chr8:70646435-70659738	7.75255	5.51674	0.0156072	yes	10.0922	4.65518	0.00107472	yes
Ube3b	chr5:114380606-114421166	35.5168	25.2844	0.00172178	yes	27.7049	14.528	2.54e-05	yes
Pex6	chr17:46711462-46725541	35.3814	25.22	0.00529838	yes	60.9581	15.0428	0.000764819	yes
Arfgef2	chr2:166805516-166898284	11.1884	7.97626	0.00608734	yes	13.8454	5.44829	9.69e-10	yes
Msra	chr14:64122521-64455903	69.3522	49.4484	0.00725997	yes	38.6363	18.6873	1.65e-06	yes
Churc1	chr12:76765457-76783178	53.0585	37.8556	0.0301139	yes	80.2606	35.6888	5.54e-07	yes
Azin1	chr15:38487429-38519266	18.7283	13.3754	0.00529838	yes	16.5034	11.2276	0.0366381	yes
Mrps18b	chr17:35910384-35916369	26.6802	19.0547	0.0309969	yes	23.4525	8.73875	1.13e-05	yes
Fam49a	chr12:12262138-12392475	19.5578	13.9727	0.00608734	yes	9.53541	5.01478	0.000138026	yes
Casp12	chr9:5345475-5373034	9.89227	7.06794	0.022804	yes	0.84724	9.25839	0	yes
Rcan1	chr16:92391952-92466146	18.1216	12.9498	0.0189388	yes	15.0706	8.59338	0.00627061	yes
Acy3	chr19:3986511-3990005	24.6974	17.659	0.0307177	yes	18.6629	14.3677	0.358962	no
Bcap29	chr12:31595353-31634658	14.3103	10.2343	0.0277136	yes	12.6703	10.9809	0.5213	no
Tom1l2	chr11:60226713-60352905	22.256	15.9301	0.00448002	yes	18.5572	9.02002	2.14e-05	yes
Anxa7	chr14:20455260-20480133	94.4882	67.6534	0.0080627	yes	28.609	32.8545	0.522983	no
Sox6	chr7:115470886-116038744	6.59664	4.72325	0.0126161	yes	12.4314	3.71757	5.21e-14	yes
Vkorc1l1	chr5:129942112-129986802	16.5181	11.8286	0.0057044	yes	8.75076	8.1337	0.735797	no
Parm1	chr5:91517660-91626894	100.753	72.1681	0.0186591	yes	55.8387	2.51492	0	yes
Slmap	chr14:26413169-26534920	31.0885	22.288	0.00844398	yes	27.6152	11.7849	2.2e-07	yes
Mlec	chr5:115142980-115158176	78.8184	56.5476	0.00844398	yes	46.8981	36.7391	0.290994	no
Fuca2	chr10:13501027-13517275	6.89021	4.94369	0.0353544	yes	2.74504	4.00325	0.142397	no
Akr1b8	chr6:34354163-34368454	27.5509	19.7697	0.020039	yes	47.9822	19.6723	1.08e-06	yes
Ldlrad3	chr2:101950200-102186377	10.3872	7.45491	0.0186591	yes	4.18745	2.55816	0.0596463	no
Tinagl1	chr4:130165599-130175122	28.0307	20.1232	0.00986436	yes	22.1067	12.8064	0.000753085	yes
Aasdhppt	chr9:4294792-4309608	11.0188	7.91539	0.0197938	yes	16.0846	10.5914	0.06568	no
Ankrd40	chr11:94328000-94341866	100.918	72.5009	0.0183841	yes	59.9699	41.6861	0.0527724	no
Prdx6	chr1:161237883-161251482	200.464	144.113	0.0277136	yes	86.5081	127.91	0.0209608	yes
Smoc2	chr17:14279505-14404790	25.5971	18.4082	0.00986436	yes	17.0527	32.7567	1.7e-05	yes
Gsta4	chr9:78191965-78209349	81.3071	58.5084	0.0112401	yes	77.4355	29.8278	4.22e-10	yes
Tmem177	chr1:119907898-119913168	7.23698	5.21867	0.0409714	yes	6.17222	2.4773	5.71e-07	yes
Plekhb2	chr1:34849958-34879585	20.3117	14.6488	0.0108887	yes	11.9972	10.031	0.336603	no
Anp32a	chr9:62341335-62379026	139.751	100.84	0.0126161	yes	60.815	31.5419	9.99e-05	yes
Mrps9	chr1:42851232-42905683	46.605	33.6468	0.0122917	yes	38.718	13.5513	2.15e-11	yes
Acss2	chr2:155517965-155592868	446.823	322.726	0.0363056	yes	159.387	30.6268	0	yes
Fech	chr18:64456549-64489066	55.3336	39.9834	0.00645899	yes	41.7685	24.6434	0.000745295	yes
Txn2	chr15:77915038-77929003	368.382	266.31	0.0129823	yes	240.277	72.7176	1.46e-14	yes
Mrpl2	chr17:46646247-46650132	78.3745	56.6612	0.0119793	yes	91.0644	31.3757	0.112261	no
Nop10	chr2:112261968-112262898	145.389	105.19	0.0095528	yes	120.325	56.2016	5.83e-07	yes
Ptcd2	chr13:99319648-99344678	23.4347	16.9817	0.0279825	yes	28.8154	8.1922	7.52e-15	yes
Ddx59	chr1:136411915-136440220	10.4722	7.5893	0.0493792	yes	7.11186	2.78736	3.34e-06	yes
Prkab2	chr3:97658211-97673788	5.20083	3.77039	0.0339806	yes	1.42714	3.60621	1.26e-07	yes
Eral1	chr11:78073375-78080383	20.7079	15.0136	0.0214984	yes	20.135	6.55276	7.31e-12	yes
Slbp	chr5:33640061-33652540	21.2156	15.3898	0.028803	yes	12.2801	6.43762	0.000449683	yes
Grk5	chr19:60889748-61099183	15.3146	11.1106	0.0367629	yes	12.7041	7.85415	0.0308142	yes
Tpcn1	chr5:120534150-120588613	36.4192	26.4317	0.0108887	yes	23.2873	11.6676	0.000108926	yes
Mrpl51	chr6:125191707-125196035	60.0363	43.5735	0.0126161	yes	77.0998	27.3373	1.17e-09	yes
Gstm5	chr3:107877229-107898685	55.5195	40.316	0.0473312	yes	47.9929	42.5763	0.580343	no
Phospho2	chr2:69789655-69797294	13.1075	9.51881	0.0351748	yes	10.8424	5.75076	0.000793439	yes
Ubac1	chr2:25996957-26021760	14.9482	10.8582	0.0161996	yes	16.7082	5.8509	4.71e-11	yes
Vdac2	chr14:21831276-21849098	134.41	97.7701	0.0112401	yes	122.317	51.2564	6.14e-08	yes
Ino80b,Wbp1	chr6:83118965-83125309	79.9614	58.1752	0.0180537	yes	42.8587	28.108	0.0314343	yes
Slc12a7	chr13:73733073-73816742	25.1312	18.2949	0.00881933	yes	15.8011	5.1167	6.21e-14	yes
Slc25a4	chr8:46207340-46211009	382.804	278.926	0.0126161	yes	350.953	175.475	9.8e-05	yes
Cul2	chr18:3382994-3436700	14.6147	10.6506	0.0142672	yes	11.1322	6.94498	0.00423538	yes
Gstm4	chr3:108040407-108044859	21.5337	15.6946	0.0353544	yes	87.2022	176.163	3.12e-05	yes
Pcyt1a	chr16:32430920-32475065	19.5684	14.2651	0.0122917	yes	20.8734	11.6402	0.000153047	yes
Elmod3	chr6:72565869-72598413	23.32	17.0056	0.0239025	yes	20.8873	11.3934	0.00409729	yes
Tmem50b	chr16:91574507-91597680	58.6185	42.7539	0.0108887	yes	43.2596	20.2646	4.29e-07	yes
Klhl26	chr8:70449394-70477005	13.4616	9.81865	0.0285271	yes	6.53825	3.85151	0.0115088	yes
Gmfb	chr14:46808148-46822242	25.5727	18.6584	0.0108887	yes	22.4497	19.2525	0.404712	no
Mrps14	chr1:160195259-160201186	12.5204	9.13577	0.0448262	yes	31.6092	14.4308	2.84e-07	yes
Ube2w	chr1:16568320-16619320	33.415	24.3834	0.0108887	yes	23.5416	22.1865	0.800648	no
C2cd2l	chr9:44309236-44320282	10.5822	7.72425	0.0239025	yes	3.15025	3.63532	0.56582	no
Pcyox1	chr6:86386005-86397150	45.3597	33.1198	0.0116032	yes	51.2111	25.9655	1.65e-05	yes
Armc1	chr3:19132135-19163083	13.1816	9.62494	0.0246595	yes	21.7637	9.31388	1.84e-08	yes
Eltd1	chr3:151437881-151545081	9.91958	7.24397	0.0241844	yes	8.71184	5.3958	0.025071	yes
Als2cl	chr9:110865487-110900530	15.7625	11.514	0.0406991	yes	2.9247	1.11274	7.83e-05	yes
Dhrs7b	chr11:60830571-60862670	53.5815	39.1575	0.0183841	yes	77.4576	32.1542	5.09e-06	yes
Dmpk	chr7:19083741-19093957	78.074	57.0912	0.00919332	yes	22.8165	41.8521	0.000785309	yes
Arl2	chr19:6134388-6141137	95.0805	69.5426	0.0165291	yes	43.0006	31.6964	0.0865727	no
Rb1	chr14:73194657-73325791	27.1154	19.8381	0.0434327	yes	15.4577	14.1353	0.731268	no
Bcs1l	chr1:74588327-74593387	21.2677	15.5656	0.0264875	yes	20.2431	6.38079	1.29e-05	yes
Fam63b	chr9:70599013-70657774	12.9847	9.50699	0.00986436	yes	10.2891	5.44511	2.48e-05	yes
Capns1	chr7:30184151-30198869	562.211	411.784	0.0471625	yes	261.92	192.526	0.103186	no
Lass2	chr3:95315222-95357202	120.136	88.0246	0.0244276	yes	79.3836	70.2752	0.586169	no
Mtmr14	chr6:113237841-113281392	15.8435	11.6137	0.0259414	yes	16.4627	5.86826	6.76e-09	yes
Dnajc11	chr4:151933719-151981959	30.0624	22.0374	0.0116032	yes	31.44	8.91851	0	yes
Pisd	chr5:32735866-32785634	42.3742	31.0641	0.0149166	yes	30.3625	15.9869	5.83e-05	yes
Fbxo8	chr8:56551133-56593939	15.3164	11.2377	0.0219808	yes	12.8669	7.70387	0.00124112	yes
Hrsp12	chr15:34484021-34495246	53.5527	39.2968	0.0256808	yes	21.3624	19.8544	0.768771	no
Acox1	chr11:116170241-116220287	215.264	157.97	0.0342383	yes	190.447	127.501	0.0704835	no
Fem1a	chr17:56256792-56263608	11.3644	8.34166	0.0177881	yes	13.1196	5.05781	6.89e-07	yes
Prosc	chr8:27042554-27056132	16.4825	12.1048	0.020889	yes	20.989	8.7955	9.21e-07	yes
Usp45	chr4:21776269-21837872	5.15903	3.78882	0.042175	yes	4.12164	2.19163	0.0100409	yes
Chchd2	chr5:129881156-129887470	1071.26	786.755	0.0267733	yes	2313.67	1021.47	1.61e-06	yes
Msrb2	chr2:19371635-19394971	30.1228	22.1261	0.0395812	yes	45.392	10.5148	0	yes
Slc25a23	chr17:57043710-57059863	146.05	107.302	0.0202813	yes	62.7289	29.4204	1.6e-06	yes
Eif4e3	chr6:99623740-99666815	60.722	44.6217	0.0095528	yes	50.0195	17.6655	0.00933863	yes
Ttc7b	chr12:100276608-100520822	26.7886	19.7137	0.0211819	yes	18.1214	16.9623	0.770162	no
Cad	chr5:31054805-31078621	7.15668	5.26756	0.0217281	yes	99.6594	97.6487	0.959822	no
Rdh14	chr12:10390779-10395562	21.7278	16.001	0.0438666	yes	22.1044	10.4327	1.05e-05	yes
Csnk2a1	chr2:152225964-152281962	14.7325	10.8569	0.0222485	yes	16.3484	9.03033	0.000343465	yes
Dnpep	chr1:75308564-75317637	58.6616	43.2302	0.0149166	yes	47.715	23.9436	1.68e-05	yes
Zfp106	chr2:120506829-120563831	34.5047	25.4326	0.0142672	yes	26.0588	18.1683	0.196762	no
C1qbp	chr11:70970195-70983028	123.003	90.8152	0.0230657	yes	88.0101	36.3007	2.33e-08	yes
Hist1h1c	chr13:23738806-23740833	58.3607	43.1002	0.025428	yes	59.7747	48.1158	0.217656	no
Fam149a	chr8:45336714-45382291	8.34276	6.16344	0.0317959	yes	2.79703	3.51147	0.264286	no
Mrpl3	chr9:105053267-105079985	35.0622	25.9428	0.0285271	yes	50.1661	17.2814	2.01e-11	yes
Pcmtd2	chr2:181837867-181857450	23.9879	17.7533	0.0165291	yes	21.4144	8.91648	1.3e-08	yes
Smcr7l	chr15:80234079-80253518	7.35485	5.44432	0.0345072	yes	8.00971	3.73568	2.45e-05	yes
Megf9	chr4:70427892-70534996	12.6193	9.35461	0.0270283	yes	12.2505	7.29764	0.0465791	yes
Cdk5	chr5:24418241-24423530	24.4212	18.1046	0.0279825	yes	19.938	8.27448	4.29e-08	yes
Mrpl13	chr15:55534071-55557399	67.6772	50.2145	0.0367629	yes	95.4351	40.171	5.92e-08	yes
Pxmp3	chr3:5560187-5576418	17.2376	12.7921	0.0398171	yes	33.3093	13.3859	1.57e-06	yes
Klhl21	chr4:152008890-152017677	9.97521	7.40356	0.0402732	yes	6.35562	4.19862	0.0197142	yes
Galm	chr17:80127470-80185032	37.4221	27.7759	0.0202813	yes	30.9462	17.0782	0.000192132	yes
Atp1b2	chr11:69599749-69605960	13.1786	9.79102	0.0484967	yes	3.55985	1.87333	0.00288171	yes
Anks1	chr17:27909320-28062764	16.6432	12.3693	0.0441324	yes	11.5276	9.40592	0.381592	no
Mrps18a	chr17:46111003-46128908	81.7499	60.7671	0.0259414	yes	86.511	31.1628	3.55e-11	yes
Fam149b	chr14:20348161-20383700	34.5576	25.7047	0.0491402	yes	23.5275	12.77	0.000741229	yes
Psmd14	chr2:61711693-61800376	53.6505	39.9227	0.0246595	yes	43.7212	38.5036	0.506952	no
Tmem30a	chr9:79768940-79793430	41.0859	30.5803	0.0186591	yes	37.5545	31.7188	0.357412	no
Endod1	chr9:14353963-14381242	7.97521	5.93859	0.0469479	yes	1.94801	4.36371	3.99e-06	yes
Rngtt	chr4:33310310-33502820	7.62249	5.67615	0.0498092	yes	5.5718	3.79658	0.0436705	yes
Slc25a16	chr10:62920632-62946494	23.0777	17.2197	0.0267733	yes	26.7374	14.0507	2.52e-05	yes
Epb4.1	chr4:131920891-132075375	24.5992	18.3623	0.0177881	yes	15.5718	6.20598	1.63e-07	yes
Cbx4	chr11:119077570-119086237	14.5996	10.9018	0.0279825	yes	10.6028	2.85186	0	yes
Atox1	chr11:55446642-55461138	273.754	204.586	0.0264875	yes	339.661	154.55	1.66e-07	yes
Slc25a22	chr7:141429748-141437874	61.9322	46.3026	0.0158746	yes	45.0038	17.7462	9.04e-08	yes
Arpc5l	chr2:39008138-39015872	84.3627	63.0748	0.0246595	yes	42.0917	22.6627	0.000139707	yes
Atp5sl	chr7:25619422-25625567	27.5102	20.5743	0.0499998	yes	16.5672	2.78262	2.37e-13	yes
Mme	chr3:63295399-63385837	35.9824	26.9172	0.0378949	yes	51.3658	12.3207	3.54e-14	yes
Cnbp	chr6:87842223-87851106	143.791	107.579	0.020039	yes	142.434	106.487	0.220662	no
Mlf2	chr6:124931387-124936149	273.42	204.627	0.0219808	yes	150.072	83.804	0.00026243	yes
Dap3	chr3:88920802-88950560	14.569	10.9126	0.0272618	yes	16.7184	8.39251	5.06e-06	yes
Actr1b	chr1:36698114-36710001	43.7586	32.7771	0.0296035	yes	37.4274	20.6151	0.00181275	yes
Mtfr1	chr3:19187328-19220817	14.3936	10.7858	0.0431653	yes	14.4389	6.33827	1.42e-07	yes
Mmadhc	chr2:50279568-50296709	46.0874	34.5356	0.0404666	yes	70.1535	38.6243	9.79e-05	yes
Rcbtb2	chr14:73133947-73184054	40.6792	30.4837	0.0219808	yes	32.2933	19.0696	0.00374639	yes
B4galt1	chr4:40804601-40853998	32.9295	24.6765	0.0239025	yes	24.416	18.4973	0.164552	no
Lpin1	chr12:16534956-16589875	116.04	86.9621	0.0438666	yes	78.0088	52.7242	0.0592718	no
Auh	chr13:52835109-52929677	89.8677	67.3753	0.0211819	yes	73.3867	27.9738	9.75e-11	yes
Mtmr6	chr14:60265204-60302371	38.1793	28.6251	0.0222485	yes	14.8448	19.0599	0.142159	no
Uba3	chr6:97183704-97205642	32.4921	24.3626	0.0259414	yes	31.8457	15.6333	1.25e-05	yes
Sacm1l	chr9:123529798-123592605	32.1614	24.1202	0.0202813	yes	34.8325	21.6256	0.00235619	yes
Sh3kbp1	chrX:159627407-159976009	41.4021	31.0612	0.0264875	yes	25.2296	8.65981	0.732776	no
Atp1b3	chr9:96332649-96364375	100.716	75.5955	0.0211819	yes	92.593	50.4826	0.000645988	yes
Car13	chr3:14641612-14663805	17.891	13.4421	0.0457765	yes	22.5342	7.33471	2.43e-08	yes
Agtpbp1	chr13:59449532-59557319	15.2061	11.4438	0.0378949	yes	7.86355	8.11272	0.913014	no
Adh5	chr3:138443163-138455499	89.3155	67.2358	0.0246595	yes	74.1184	60.0315	0.231041	no
Rhbdd2	chr5:135632653-135647823	11.3837	8.57206	0.0389078	yes	5.63704	3.89143	0.0923115	no
Rbfa	chr18:80192263-80200619	47.1016	35.4919	0.0357828	yes	36.3279	14.2524	6.08e-08	yes
Ppp1r12b	chr1:134754663-134955940	6.73849	5.07833	0.0498092	yes	1.46139	2.91326	0.0129297	yes
Csde1	chr3:103020451-103058189	95.4478	71.9456	0.0285271	yes	87.3704	67.3729	0.256027	no
G6pc3	chr11:102189698-102194081	38.7823	29.2349	0.0342383	yes	21.8314	17.3782	0.282161	no
Clpp	chr17:56990263-56996371	87.7718	66.1999	0.0282605	yes	101.832	35.4954	4.13e-09	yes
Acox3	chr5:35581226-35613900	24.0145	18.1321	0.0259414	yes	15.0415	8.54177	0.000951087	yes
Tmem184b	chr15:79346696-79403303	55.8101	42.1434	0.0363056	yes	22.1958	15.8435	0.0566392	no
Setd8	chr5:124439929-124462307	96.5303	73.028	0.0277136	yes	41.0843	21.6576	0.000301185	yes
Dpp8	chr9:65032300-65084494	28.5012	21.5716	0.0301139	yes	25.8405	14.6814	0.000437758	yes
Adh1	chr3:138277644-138290691	183.595	138.994	0.0262297	yes	89.7436	84.8576	0.8204	no
Ppp2ca	chr11:52098626-52127824	165.164	125.128	0.0334391	yes	98.3408	75.9475	0.511904	no
Rnf7	chr9:96470929-96478745	90.6266	68.6725	0.0349818	yes	63.7615	32.8483	1.85e-05	yes
Pitpnm2	chr5:124118647-124249477	20.4899	15.5292	0.0390809	yes	9.53035	4.33671	3.8e-05	yes
Nek9	chr12:85299513-85339362	30.1399	22.8513	0.0244276	yes	23.9164	19.5083	0.255916	no
Des	chr1:75360343-75367715	38.7367	29.3917	0.0360322	yes	30.8509	7.61512	7.52e-15	yes
Akap2,Palm2	chr4:57567873-57896984	32.0035	24.3052	0.0298646	yes	21.8472	19.8592	0.685426	no
Mrpl38	chr11:116131816-116138868	75.2688	57.2004	0.0378949	yes	60.3733	18.2027	3.97e-12	yes
Mid1ip1	chrX:10717364-10719702	51.8121	39.4327	0.0498092	yes	19.2381	15.3725	0.210259	no
Rab18	chr18:6765204-6790231	58.9532	44.8704	0.0309969	yes	50.6206	37.3153	0.0703532	no
Rabggtb	chr3:153907285-153912966	49.2969	37.5634	0.0431653	yes	44.6568	17.833	9.28e-07	yes
Cntf,Zfp91	chr19:12763527-12796296	32.732	24.947	0.0307177	yes	35.0653	18.5672	0.000148727	yes
Fam40a	chr3:107612531-107631710	20.9896	16.0157	0.0416901	yes	13.8411	5.65401	1.43e-08	yes
Ubr3	chr2:69897024-70024437	25.8268	19.7281	0.0331788	yes	17.5115	12.3548	0.108265	no
Nrbp2	chr15:76085444-76091536	43.7972	33.4676	0.0404666	yes	28.3342	18.7847	0.0292615	yes
Creld1	chr6:113483568-113493338	55.1937	42.3091	0.0406991	yes	29.2808	29.3319	0.996788	no
Larp4	chr15:99955619-100016358	9.565	7.33499	0.0473312	yes	13.1772	4.2435	2.63e-13	yes
Rexo2	chr9:48468513-48480611	143.211	110.018	0.0378949	yes	61.3994	60.5399	0.962946	no
Bckdk	chr7:127904065-127911021	62.5159	48.0794	0.0406991	yes	47.1433	17.7525	1.16e-10	yes
Pigq	chr17:25926423-25941962	51.2953	39.4534	0.0400389	yes	39.4496	19.7096	0.150084	no
Rab12	chr17:66494511-66519670	43.9875	33.9335	0.0459648	yes	36.7005	21.6853	0.000883661	yes
Fam168a	chr7:100706624-100841630	12.6183	9.74051	0.0448262	yes	7.41701	6.71938	0.624696	no
Purb	chr11:6467598-6476076	17.574	13.5736	0.0473312	yes	16.3183	10.0377	0.0021069	yes
Kdr	chr5:75933269-75978477	18.4402	14.2883	0.0475442	yes	19.3441	6.0855	1.11e-14	yes
Ptplb	chr16:35022392-35110009	33.0706	25.6246	0.0436571	yes	26.9856	52.4312	8.04e-05	yes
Rab14	chr2:35179808-35201120	74.1265	57.4774	0.0475442	yes	50.4928	33.9048	0.0306093	yes
Atp6v1a	chr16:44085403-44139217	31.6213	24.5455	0.0491402	yes	30.9702	21.6183	0.0366267	yes
