# Supplementary material for: Transcription factor Hlx controls a systematic switch from white to brown fat through Prdm16-mediated co-activation
Source: Nat Commun. 2017 Jul 12;8:68. doi: 10.1038/s41467-017-00098-2 (PMC5507986; doi:10.1038/s41467-017-00098-2)
Supplement: Supplementary file 3 — Supplementary Data 2 [file 41467_2017_98_MOESM3_ESM.xlsx]

## Sheet: data
Supplementary Data 2. Downregulated genes in the iWAT of Hlx transgenic mice and their expression levels in BAT and eWAT of wild type mice.
gene	locus	TG mice iWAT FPKM	WT mice iWAT FPKM	q_value (TG vs. WT)	significant	WT mice BAT FPKM	WT mice eWAT FPKM	q_value (BAT vs. eWAT)	significant
Rprml	chr11:103649508-103650580	0.0822179	6.79302	0.0367629	yes	0.0909652	5.00316	9.22e-10	yes
Slc7a10	chr7:35186358-35215345	3.61168	70.4865	0.000640755	yes	2.39293	69.243	0	yes
Agt	chr8:124556586-124569707	1.35833	22.3505	0.000640755	yes	1.08053	188.385	0	yes
Tmem182	chr1:40805600-40857128	2.05417	31.3068	0.000640755	yes	6.07791	26.5531	2.7e-09	yes
Ptch2	chr4:117095822-117115337	0.308463	3.93548	0.000640755	yes	0.362574	5.59781	0	yes
Rgs7bp	chr13:104946001-105054946	0.127	1.61846	0.000640755	yes	0.06969	1.98966	0	yes
Slc2a13	chr15:91267690-91573261	0.27504	3.19254	0.000640755	yes	0.142473	3.81128	0	yes
Serpina3n	chr12:104406700-104414329	10.0252	96.5599	0.000640755	yes	2.67699	169.737	0	yes
B3galt1	chr2:67565895-68122847	0.265966	2.51333	0.000640755	yes	0.0354955	0.29573	8.2e-05	yes
St6galnac5	chr3:152817108-152982240	0.768082	6.46802	0.000640755	yes	0.514758	1.89948	0.000628203	yes
Glra1	chr11:55514796-55607790	0.410594	3.43767	0.000640755	yes	0	2.14458	0.00356542	yes
Glis3	chr19:28259048-28720027	0.491988	3.44995	0.000640755	yes	0.184153	3.07519	0	yes
Ccdc80	chr16:45093339-45131152	11.7244	81.8034	0.0239025	yes	12.7811	423.579	0	yes
Kcne1l	chrX:142304752-142306198	0.161216	1.11187	0.00221451	yes	0.113386	1.01349	5.59e-05	yes
Ffar2	chr7:30817978-30823775	2.63065	18.0855	0.000640755	yes	0.921746	18.6066	0	yes
Dmrt2	chr19:25672410-25679267	3.25845	19.9917	0.000640755	yes	3.1088	12.7727	0	yes
Kcnj15	chr16:95188479-95300258	0.982757	5.67992	0.000640755	yes	0.167698	4.88829	0	yes
Prr16	chr18:51117897-51304641	1.21033	6.54434	0.000640755	yes	0.160593	8.04275	1.11e-14	yes
Folh1	chr7:86718975-86775864	0.279017	1.36675	0.000640755	yes	0.0302959	2.49577	7.82e-08	yes
Klhl2	chr8:64739712-64849793	9.49813	44.6771	0.000640755	yes	23.4369	71.3175	3.84e-15	yes
Cadps2	chr6:23262637-23839421	1.15562	5.08631	0.000640755	yes	0.285152	1.02627	4.52e-06	yes
Lhfpl2	chr13:94057734-94195410	4.27118	18.6803	0.000640755	yes	0.868424	22.5083	0	yes
Plagl1	chr10:13090787-13131696	4.13301	17.3553	0.000640755	yes	0.326557	10.6615	3.64e-09	yes
Fgf13	chrX:59062149-59134436	3.18391	13.3621	0.000640755	yes	0.131101	1.05686	6.93e-07	yes
Enpp2	chr15:54838897-54953000	29.1657	120.563	0.000640755	yes	54.9199	106.086	8.7e-05	yes
Fam110c	chr12:31060571-31079940	0.431372	1.78032	0.000640755	yes	0.0301927	3.6681	0	yes
Nid2	chr14:19751182-19823837	5.16621	21.1751	0.000640755	yes	1.87802	24.5928	0	yes
Alb	chr5:90460888-90476603	8.16007	33.3146	0.000640755	yes	0.0397792	3.8586	5.55e-14	yes
Kcns3	chr12:11090201-11150842	2.25244	9.13935	0.000640755	yes	5.53729	9.3561	0.0152885	yes
Retn	chr8:3655340-3660704	746.692	2987.3	0.000640755	yes	107.706	2491.72	0	yes
Trhde	chr10:114398820-114801604	1.24132	4.95422	0.000640755	yes	0.0848919	1.72653	0	yes
Chrdl1	chrX:143285673-143394262	4.66577	18.0256	0.000640755	yes	1.2887	56.2522	0	yes
Slc16a12	chr19:34668405-34747111	0.500903	1.91619	0.000640755	yes	0.0979038	5.10287	0	yes
Podn	chr4:108014792-108032568	8.43234	32.1685	0.000640755	yes	5.80721	45.7872	0	yes
Tmem98	chr11:80810414-80822033	4.94714	18.7252	0.000640755	yes	1.63886	12.1358	0	yes
Rpl35	chr2:38998308-39006115	2.83091	10.6677	0.00766773	yes	8.06078	14.2635	0.0451853	yes
Plod3	chr5:136982123-136996646	25.3964	94.3451	0.000640755	yes	11.1722	26.1973	5.55e-07	yes
Alcam	chr16:52248995-52452997	2.6085	9.53573	0.000640755	yes	0.351049	10.9002	0	yes
Smoc1	chr12:81026807-81186414	25.2908	91.9178	0.000640755	yes	29.5216	77.2256	9.93e-11	yes
Arap2	chr5:62602445-62766177	1.76273	6.39074	0.000640755	yes	0.928945	2.80043	1.51e-09	yes
Glb1l2	chr9:26763041-26806441	17.3938	62.8728	0.000640755	yes	9.73024	113.909	0	yes
Tmem88b	chr4:155781590-155785874	0.412878	1.4875	0.000640755	yes	0.365854	2.89522	4.52e-09	yes
Tmem159	chr7:120102425-120120986	6.92747	24.862	0.000640755	yes	7.39435	23.5534	7.47e-13	yes
Ear2,Ear3	chr14:44047037-44103531	5.73051	20.5319	0.000640755	yes	1.15189	36.1227	2.72e-12	yes
Heph	chrX:96455435-96576025	5.77361	20.5106	0.000640755	yes	1.84607	23.5629	0	yes
Mc5r	chr18:68337602-68339711	0.404752	1.41203	0.00489989	yes	0.853846	0.566184	0.389824	no
Rbp4	chr19:38116619-38125321	149.601	519.134	0.000640755	yes	75.9865	315.778	0	yes
Eepd1	chr9:25481596-25604110	13.4002	46.4998	0.000640755	yes	5.24339	84.2591	0	yes
Mmrn1	chr6:60944316-60989378	0.563691	1.94862	0.000640755	yes	0.279873	1.93175	1.22e-12	yes
Rasgrf2	chr13:91880370-91988042	1.27979	4.35256	0.000640755	yes	0.99948	3.05366	9.89e-09	yes
Spon1	chr7:113765853-114043375	10.9398	36.6057	0.000640755	yes	1.16249	10.332	0	yes
Vnn3	chr10:23851461-23869843	7.56807	25.1147	0.000640755	yes	1.63368	15.5722	0	yes
Mmd2	chr5:142563480-142608752	3.26075	10.7414	0.000640755	yes	13.4167	0.84549	0	yes
Srpx2	chrX:133908425-133933047	5.14323	16.7634	0.000640755	yes	0.629493	7.06612	0	yes
Tshr	chr12:91400488-91540887	17.3966	54.5148	0.000640755	yes	5.81995	35.7528	0	yes
Stk39	chr2:68210446-68471981	3.83356	11.8383	0.000640755	yes	4.3402	6.12328	0.0842285	no
Mgst3	chr1:167372383-167393797	120.682	372.342	0.000640755	yes	59.9098	208.542	0	yes
Nmnat3	chr9:98296582-98411428	2.65207	8.02601	0.000640755	yes	7.27893	4.60086	0.17773	no
Wasf1	chr10:40883533-40938569	0.945958	2.84141	0.000640755	yes	0.0827119	1.97046	2.35e-12	yes
Slc43a1	chr2:84838889-84863586	10.0961	30.1621	0.000640755	yes	3.03979	10.8299	3.32e-10	yes
Adamts5	chr16:85856300-85903540	6.63616	19.8095	0.000640755	yes	1.63311	32.1778	0	yes
Rhbdl3	chr11:80300891-80355986	1.07581	3.1954	0.000640755	yes	0.374715	6.31258	2.4e-10	yes
Opn3	chr1:175662427-175692590	7.79232	23.1001	0.000640755	yes	2.12204	18.8924	0	yes
Apcdd1	chr18:62922326-62953956	21.5583	62.6182	0.000640755	yes	1.89277	54.5627	0	yes
Lyz1	chr10:117287794-117292868	21.3903	62.0581	0.000640755	yes	47.5746	590.13	0	yes
Matn2	chr15:34306660-34436423	7.15638	20.5961	0.000640755	yes	2.96156	19.4255	0	yes
Clec12a	chr6:129349810-129365303	2.81061	7.89199	0.000640755	yes	0.49745	3.9856	0	yes
O3far1	chr19:38097078-38114263	4.85512	13.5447	0.000640755	yes	14.1953	15.0965	0.810447	no
Fam184a	chr10:53633144-53750968	0.545985	1.51082	0.000640755	yes	0.0715959	0.340265	0.00290106	yes
Oxtr	chr6:112473683-112491213	8.4334	23.2629	0.000640755	yes	0.909449	18.9991	1.46e-14	yes
Fam180a	chr6:35312745-35326141	0.712524	1.96352	0.00172178	yes	0.0513542	2.07433	1.55e-08	yes
B3galt2	chr1:143603242-143702684	23.4722	64.6665	0.000640755	yes	15.126	80.6706	0	yes
Tinag	chr9:76951537-77045781	2.11373	5.78552	0.000640755	yes	3.36742	0.494502	0.00022193	yes
Cyp2f2	chr7:27119954-27133660	41.3372	111.955	0.000640755	yes	1.6947	39.0673	0	yes
Gpnmb	chr6:49036517-49058182	2.79588	7.53828	0.000640755	yes	0.295019	2.40249	0	yes
Lzts1	chr8:69134813-69184153	0.440772	1.18697	0.0035989	yes	0.352888	0.303406	0.80814	no
Cachd1	chr4:100776678-101004540	3.29732	8.75185	0.000640755	yes	0.382852	16.1715	0	yes
Ednra	chr8:77663028-77724452	2.40376	6.36041	0.000640755	yes	0.677484	2.78481	2.4e-09	yes
Sucnr1	chr3:60081868-60087566	5.71202	15.1095	0.000640755	yes	3.24646	57.3793	0	yes
Auts2	chr5:131437562-132542343	0.920747	2.42658	0.000640755	yes	0.224664	0.945634	0.00056644	yes
Bche	chr3:73635808-73708415	8.42595	22.1586	0.000640755	yes	13.1395	30.8769	4.7e-09	yes
Prom1	chr5:43993621-44101736	0.771486	2.01961	0.000640755	yes	0.0743301	1.2339	4.8e-09	yes
Hdac9	chr12:34303269-34753997	0.932115	2.4213	0.000640755	yes	0.186273	1.26965	9.9e-09	yes
Ctsk	chr3:95499285-95509362	21.2432	54.9212	0.000640755	yes	2.94109	13.1427	0	yes
Chst1	chr2:92599706-92615468	28.1384	72.6215	0.000640755	yes	2.46498	44.6097	0	yes
Dpt	chr1:164795605-164825365	201.519	517.562	0.000640755	yes	28.8541	232.181	0	yes
Thbs2	chr17:14665499-14694262	8.35152	21.2809	0.000640755	yes	0.437895	5.34343	0	yes
Retnla	chr16:48842551-48844461	397.161	1003.94	0.000640755	yes	32.2511	1578.64	0	yes
Dct	chr14:118012720-118052246	0.547008	1.37163	0.0205942	yes	0.109271	2.26626	1.97e-06	yes
Mmp11	chr10:75923223-75932496	2.96387	7.42455	0.000640755	yes	0.676936	2.01293	0.00469783	yes
Abcc3	chr11:94343294-94393003	0.937613	2.3393	0.000640755	yes	0.0931286	2.94683	0	yes
Lhx8	chr3:154306293-154330560	0.773555	1.91638	0.00120099	yes	1.09729	0.00461006	0.00734873	yes
Slc6a4	chr11:76998596-77032343	0.434513	1.07341	0.00685763	yes	0.0439363	0.571076	0.000111431	yes
Nrip1	chr16:76287407-76373808	10.304	25.171	0.000640755	yes	2.64149	21.1475	0	yes
Ctgf	chr10:24595441-24598682	3.14707	7.67264	0.000640755	yes	0.6498	3.47683	7.22e-12	yes
Lrrc3	chr10:77897575-77902536	0.60043	1.45924	0.000640755	yes	0.0581787	1.13669	2.16e-14	yes
Ston1	chr17:88597630-88645748	2.97615	7.07607	0.000640755	yes	4.35392	4.98653	0.677739	no
Morc4	chrX:139821634-139871654	5.57688	13.1662	0.000640755	yes	2.18258	13.6515	0	yes
Trf	chr9:103208875-103230286	410.74	968.202	0.000640755	yes	50.0972	1591.81	0	yes
Mc2r	chr18:68405048-68449377	11.1507	26.2707	0.000640755	yes	1.65407	10.1301	2.18e-09	yes
Guca1a	chr17:47394557-47400584	0.679643	1.6012	0.0489623	yes	0.0818809	0.658601	0.014175	yes
Rab32	chr10:10545017-10558234	7.21351	16.9853	0.000640755	yes	1.16453	15.0035	0	yes
Sulf2	chr2:166073679-166155683	23.5105	55.2234	0.000640755	yes	13.4254	59.3511	0	yes
Morn4	chr19:42074938-42086370	1.48343	3.47725	0.000640755	yes	0.334889	1.10405	0.0271866	yes
Aldh1a2	chr9:71215788-71296243	1.10299	2.58321	0.00120099	yes	0.117841	8.37471	0	yes
Gsn	chr2:35256358-35307902	2379.44	5569.78	0.0457765	yes	342.858	3958.44	0	yes
Slc45a3	chr1:131962966-131982964	1.17304	2.74532	0.000640755	yes	0.0853235	0.639035	0.00149827	yes
Usp35	chr7:97309379-97332129	1.72152	3.98657	0.000640755	yes	0.411441	4.56336	3.84e-15	yes
Rtn4rl2	chr2:84871310-84887020	3.96658	9.17744	0.000640755	yes	0.336385	2.65595	4.37e-12	yes
Lass6	chr2:68861497-69114279	1.5858	3.64639	0.000640755	yes	0.169229	4.05849	0	yes
Klrb1c	chr6:128778484-128788641	0.452585	1.0384	0.00685763	yes	0.135656	0.87164	0.105634	no
Agpat9	chr5:100846228-100899102	15.3258	35.0257	0.000640755	yes	6.07402	34.1126	0	yes
Ccl24	chr5:135569831-135573095	7.56817	17.174	0.000640755	yes	0.594607	13.4779	0	yes
Cd200r1	chr16:44765735-44794977	1.10169	2.49824	0.00645899	yes	0.0949532	2.56812	7.1e-12	yes
Hoxb5	chr11:96303511-96306121	1.26055	2.84672	0.00172178	yes	0.377506	2.87253	0.0374916	yes
Myh10	chr11:68691914-68816624	6.51637	14.6732	0.000640755	yes	9.09092	8.38444	0.763932	no
Arid5b	chr10:68092555-68278727	4.29665	9.65824	0.000640755	yes	2.39515	3.51742	0.0939642	no
Aebp1	chr11:5861582-5878256	29.9577	67.3302	0.000640755	yes	2.94358	46.7047	0	yes
Unc5a	chr13:54949431-55021385	8.1057	18.0643	0.000640755	yes	0.673828	2.34793	3.2e-07	yes
Adcy5	chr16:35154943-35305796	15.1085	33.6612	0.000640755	yes	2.52431	35.5833	0	yes
Fam84a	chr12:14147597-14152038	1.0969	2.44209	0.000640755	yes	0.0413775	1.24456	6.3e-13	yes
Slc13a4	chr6:35267952-35308126	1.19512	2.65416	0.000640755	yes	0.0506673	1.97527	0	yes
Gpx3	chr11:54883811-54962940	867.603	1924.74	0.000640755	yes	1800.2	798.386	0.00545118	yes
Celsr2	chr3:108390847-108415494	3.58395	7.94849	0.000640755	yes	1.1308	0.75339	0.0878819	no
Fgfr2	chr7:130162450-130266808	3.83945	8.51043	0.000640755	yes	2.26416	3.2697	0.117452	no
Mmp3	chr9:7445821-7455974	17.1333	37.9505	0.000640755	yes	1.84072	0.797868	0.00661671	yes
Plod2	chr9:92538800-92608427	1.85472	4.10451	0.00120099	yes	0.833187	4.21131	4.71e-08	yes
Pcdh7	chr5:57570083-58133227	1.54393	3.41391	0.000640755	yes	0.538292	5.4523	0	yes
Lpar4	chrX:106920624-106933899	0.596423	1.31698	0.000640755	yes	0.729115	1.64264	0.000354675	yes
Tmem86a	chr7:47050639-47054776	7.29251	16.0974	0.000640755	yes	2.65419	6.36407	1.37e-05	yes
Dfna5	chr6:50207301-50261769	0.990583	2.18522	0.00268624	yes	0.109104	2.52795	0.0260967	yes
Scg3	chr9:75643365-75684056	9.61045	21.0211	0.000640755	yes	0.248358	3.04543	1.45e-10	yes
Hgf	chr5:16553549-16620009	1.03656	2.26601	0.00120099	yes	0.403194	2.05203	7.67e-07	yes
Hoxd9	chr2:74697762-74700208	0.96825	2.11258	0.00221451	yes	0.221962	0.529837	0.0411171	yes
Gpr64	chrX:160390649-160498070	3.06656	6.68323	0.000640755	yes	0.357128	9.36556	0	yes
Gpr160	chr3:30855949-30897203	2.1221	4.59697	0.000640755	yes	2.01241	4.38449	0.0181283	yes
Pla2g2d	chr4:138775734-138782143	12.0258	25.9821	0.000640755	yes	0.382997	5.18786	3.39e-11	yes
Cacng7	chr7:3331404-3368005	6.72151	14.5094	0.000640755	yes	1.51341	7.56061	6.24e-06	yes
Asb12	chrX:95469418-95478131	1.14904	2.47936	0.0136353	yes	0.285351	2.06084	0.000165772	yes
Nr2f1	chr13:78188972-78236564	0.725972	1.56647	0.0277136	yes	0.642864	2.42191	2.51e-06	yes
Gca	chr2:62664286-62694985	1.64224	3.53931	0.000640755	yes	0.207556	2.07959	3.06e-12	yes
Ar	chrX:98148676-98323363	3.95634	8.50596	0.000640755	yes	0.551679	10.6575	0	yes
Timd4	chr11:46810682-46844333	16.9577	36.4491	0.000640755	yes	0.273512	4.77898	6.58e-07	yes
Inmt	chr6:55170626-55174990	28.3379	60.8458	0.000640755	yes	4.615	94.7926	0	yes
Bcar3	chr3:122419779-122530182	15.2734	32.7022	0.000640755	yes	4.63361	30.439	0	yes
Myo1d	chr11:80482126-80780025	2.26933	4.85548	0.000640755	yes	1.04331	3.55563	6.56e-12	yes
Cxcl9	chr5:92321330-92328079	7.72316	16.5193	0.000640755	yes	5.79308	9.64088	0.00232661	yes
Psat1	chr19:15905122-15925059	20.8749	44.6287	0.000640755	yes	1.9724	60.8065	0	yes
Slit3	chr11:35121074-35712115	12.9806	27.6293	0.000640755	yes	2.687	32.2447	0	yes
C4a,C4b	chr17:34728377-34823454	38.3674	81.6303	0.000640755	yes	4.43187	113.567	0	yes
Lyz2	chr10:117277329-117282337	307.516	653.495	0.000640755	yes	47.5746	590.13	0	yes
Il7	chr3:7572076-7690477	1.04234	2.21305	0.0126161	yes	0.210882	2.54394	0.0185515	yes
Rbp7	chr4:149449701-149454968	15.3437	32.5464	0.000640755	yes	26.1018	33.7543	0.227321	no
Fmr1	chrX:68678554-68717961	13.186	27.9484	0.000640755	yes	9.79206	27.9769	2.38e-09	yes
Sema5a	chr15:32244812-32696341	1.06989	2.26134	0.000640755	yes	0.289052	2.99581	0	yes
Ckmt1	chr2:121357776-121380940	1.02148	2.15748	0.0186591	yes	0.00666285	0.41127	0.203997	no
Col8a1	chr16:57624255-57754737	1.40493	2.96046	0.000640755	yes	0.823827	1.01657	0.678658	no
Ankrd29	chr18:12252356-12305720	0.695965	1.4634	0.00608734	yes	0.112084	2.71885	0	yes
Mccc1	chr3:35955515-36053547	45.0958	94.7649	0.000640755	yes	100.518	70.5911	0.0639627	no
Net1	chr13:3882110-3918220	41.4466	86.907	0.000640755	yes	31.1999	40.6357	0.155335	no
Pamr1	chr2:102550020-102643040	5.71413	11.9702	0.000640755	yes	0.780368	4.57762	0	yes
Mertk	chr2:128698890-128803055	2.84334	5.94356	0.000640755	yes	1.69974	8.45485	3.29e-13	yes
Gnai1	chr5:18264227-18360421	26.4002	55.0916	0.000640755	yes	17.7747	120.195	0	yes
Ggt5	chr10:75589353-75617428	4.92432	10.269	0.000640755	yes	0.780283	5.82723	0	yes
Ciita	chr16:10480071-10543248	3.4561	7.18751	0.000640755	yes	0.513736	1.28243	0.00130135	yes
Ghr	chr15:3317614-3583230	242.136	501.458	0.000640755	yes	133.074	524.779	4.22e-06	yes
Cited2	chr10:17723227-17725674	13.3215	27.578	0.000640755	yes	3.02966	23.0959	0	yes
Irs2	chr8:10984692-11054541	4.65587	9.63491	0.000640755	yes	21.2341	12.0311	0.00117958	yes
Cbs	chr17:31612639-31637141	2.98164	6.15538	0.000640755	yes	0.316713	1.97496	1.69e-08	yes
Fam102b	chr3:108970996-109027607	5.59607	11.5331	0.000640755	yes	3.55074	25.1211	0	yes
Igf1	chr10:87858294-87937047	40.0126	82.3229	0.000640755	yes	8.30853	61.5799	2.51e-14	yes
Abcg3	chr5:104935056-104982717	2.3271	4.78472	0.000640755	yes	0.120754	1.10643	4.73e-10	yes
Lpcat2	chr8:92855349-92919279	1.11294	2.28312	0.0101921	yes	0.212443	0.505668	0.0275934	yes
Acsm5	chr7:119526264-119545332	2.35682	4.8236	0.000640755	yes	1.73546	4.70058	1.37e-05	yes
Sfrp2	chr3:83766320-83774314	13.719	28.0357	0.000640755	yes	2.52809	12.3678	0	yes
Edn1	chr13:42301269-42307989	1.23575	2.51965	0.00448002	yes	0.467224	1.63773	1.52e-05	yes
Bmp3	chr5:98854432-98884981	4.15611	8.4679	0.000640755	yes	0.170068	3.04523	3.13e-11	yes
Pank3	chr11:35769494-35791285	23.8148	48.3373	0.000640755	yes	26.5498	78.964	9.32e-12	yes
Cd33	chr7:43524278-43533187	1.91388	3.87373	0.000640755	yes	0.310353	2.32859	0.226656	no
Fam70b	chr8:13435458-13461451	0.881167	1.78288	0.0424165	yes	0.566042	0.982013	0.396625	no
Rasgef1b	chr5:99217419-99252927	2.08938	4.22745	0.000640755	yes	0.119789	0.682481	9.67e-06	yes
Cd180	chr13:102693556-102709139	4.40001	8.88751	0.000640755	yes	0.234801	2.60828	1.63e-11	yes
Gulp1	chr1:44551670-44796836	6.39832	12.9126	0.000640755	yes	4.77478	15.2123	6.21e-14	yes
Cdkn2c	chr4:109660751-109666771	84.4205	170.254	0.000640755	yes	91.5349	137.336	0.0172403	yes
Hoxb8	chr11:96281904-96285325	1.64279	3.3053	0.000640755	yes	0.27196	0.58031	0.111688	no
Rtn2	chr7:19282666-19296160	9.94248	19.9968	0.000640755	yes	2.34003	12.907	2.06e-12	yes
Bend5	chr4:110397790-111657510	1.75483	3.52883	0.0035989	yes	0.0822153	0.449343	0.0657784	no
Fads1	chr19:10182884-10196872	31.6273	63.5634	0.000640755	yes	6.86612	99.7972	0	yes
Prps1	chrX:140456602-140476140	16.2322	32.6193	0.000640755	yes	13.9244	35.1228	2.56e-10	yes
Sbsn	chr7:30751470-30756134	11.7574	23.621	0.000640755	yes	6.88547	35.7175	0.00255684	yes
Dtx4	chr19:12465974-12502125	7.01978	14.0946	0.000640755	yes	5.70081	12.9516	2.99e-06	yes
Ace	chr11:105967944-105989964	15.8289	31.7375	0.000640755	yes	3.80561	25.7621	0	yes
Apod	chr16:31296191-31314860	27.7224	55.4196	0.000640755	yes	2.44473	5.51923	0.000231689	yes
Slc3a2	chr19:8706881-8723369	35.224	70.3217	0.000640755	yes	19.4628	32.2294	0.000879641	yes
Ifitm6	chr7:141015811-141016892	3.27171	6.52434	0.038162	yes	0.394781	11.5118	1.65e-12	yes
Anxa8	chr14:34051129-34102754	2.51673	5.01859	0.000640755	yes	12.8471	5.86511	9.8e-06	yes
Galntl2	chr14:32028723-32062164	3.5061	6.98636	0.000640755	yes	1.76939	5.41289	1.43e-12	yes
Hmgn3	chr9:83109941-83146832	7.29009	14.5073	0.000640755	yes	1.8939	22.4989	7.46e-12	yes
Trpv1	chr11:73234162-73261234	3.48857	6.9332	0.000640755	yes	0.304622	1.78377	3.51e-05	yes
Cd63	chr10:128908918-128912821	35.3832	70.2865	0.000640755	yes	12.4965	80.1119	0	yes
Csf2rb2	chr15:78282509-78305603	5.75752	11.4345	0.000640755	yes	0.213468	1.67024	1.74e-08	yes
Pik3cb	chr9:99036695-99176606	7.15247	14.1903	0.000640755	yes	3.13198	8.22749	2.91e-08	yes
Tspan8	chr10:115815733-115849893	1.96773	3.90362	0.00645899	yes	0.0202434	0.934083	0.0659067	no
Pid1	chr1:84036292-84284645	6.51512	12.9175	0.000640755	yes	7.38266	17.0804	3.52e-08	yes
Mmp27	chr9:7571457-7581776	0.924809	1.832	0.022804	yes	0.111054	0.477325	0.0617132	no
Gapt	chr13:110352614-110357179	1.17091	2.31807	0.0112401	yes	0.0824113	1.35733	8.43e-08	yes
Cxcl13	chr5:95956938-95961068	33.6207	66.4773	0.000640755	yes	0.741075	2.34621	0.000766801	yes
Peg3	chr7:6703891-6730419	3.10868	6.13056	0.00172178	yes	4.02086	4.69568	0.624847	no
Bank1	chr3:136053335-136326050	7.00346	13.8075	0.000640755	yes	0.231714	1.84525	8.05e-11	yes
Gpr182	chr10:127739537-127752037	4.30566	8.47214	0.0180537	yes	1.24049	1.40227	0.884723	no
Fcrls	chr3:87250825-87263524	10.6393	20.8636	0.000640755	yes	1.89313	23.8092	0	yes
Serpina3c	chr12:104127995-104153947	39.4702	77.3719	0.000640755	yes	4.77624	105.167	0	yes
Nnmt	chr9:48588542-48605318	56.9293	111.515	0.000640755	yes	55.652	177.4	3.84e-15	yes
Plxdc1	chr11:97923236-97986446	0.598739	1.1718	0.0165291	yes	0.105562	0.515374	0.000462866	yes
Slc1a3	chr15:8634123-8710807	32.9871	64.5359	0.000640755	yes	30.855	59.5868	2.09e-05	yes
Chn2	chr6:54039931-54430221	0.754189	1.47201	0.0197938	yes	0.211774	0.76454	0.0293962	yes
Tspan7	chrX:10485115-10596604	30.321	58.9559	0.000640755	yes	22.2961	30.4697	0.0589788	no
Paqr4	chr17:23726335-23740330	7.47744	14.5359	0.000640755	yes	1.95758	6.8948	5.86e-08	yes
Abi3bp	chr16:56477824-56690196	7.82408	15.2062	0.000640755	yes	2.45477	14.986	0	yes
Mcoln2	chr3:146149832-146195512	1.95264	3.79339	0.00404432	yes	0.0158244	0.322937	0.0302068	yes
Wisp2	chr2:163820833-163833147	2.2809	4.42803	0.0031526	yes	0.124248	1.69169	8.26e-10	yes
Aldh1a1	chr19:20492591-20643520	21.297	41.3338	0.000640755	yes	2.9724	119.873	0	yes
Eps8l1	chr7:4460698-4480274	1.95975	3.79315	0.0349818	yes	0.223805	0.374286	0.653162	no
Htra1	chr7:130936202-130985658	79.8856	154.5	0.000640755	yes	19.7087	79.3994	0	yes
Trem2	chr17:48346400-48352273	1.60626	3.10579	0.0275036	yes	0.262679	5.02985	5.76e-08	yes
Col15a1	chr4:47207536-47313165	52.9441	102.339	0.000640755	yes	12.7538	64.9556	0	yes
Marco	chr1:120474537-120505084	28.2505	54.5981	0.000640755	yes	0	0.496254	0.000129416	yes
Figf	chrX:164373349-164402649	13.2291	25.5366	0.000640755	yes	2.14771	13.8365	0	yes
Plcg2	chr8:117498290-117635183	6.61059	12.718	0.000640755	yes	0.293084	1.95636	7.52e-15	yes
Papss2	chr19:32595714-32667187	17.242	33.1679	0.000640755	yes	7.45786	15.0266	4.26e-05	yes
Atp2b4	chr1:133702557-133801002	12.0977	23.2576	0.000640755	yes	1.98848	36.4547	0	yes
Bmf	chr2:118528756-118554489	2.20593	4.2368	0.000640755	yes	1.06182	1.71716	0.0566392	no
Ly6h	chr15:75564744-75578215	2.02101	3.8667	0.037729	yes	0.525707	1.8897	0.0140897	yes
Syt15	chr14:34220045-34230440	0.587526	1.12286	0.020039	yes	0.203159	0.306741	0.58515	no
Fbxl4	chr4:22357564-22434046	10.6117	20.2668	0.000640755	yes	9.97528	17.9952	0.000700176	yes
Ndrg1	chr15:66929317-66969641	16.0895	30.6266	0.000640755	yes	6.39923	23.3975	0	yes
Folr2	chr7:101839620-101845364	46.216	87.8785	0.000640755	yes	2.59264	59.4717	0	yes
Cpxm1	chr2:130390774-130397629	18.6033	35.3576	0.000640755	yes	6.05746	16.7321	6.4e-07	yes
Elf3	chr1:135253573-135258472	2.23073	4.23929	0.0035989	yes	0	0.447132	0.244824	no
Slco2b1	chr7:99657560-99713491	11.4638	21.7738	0.000640755	yes	2.54098	21.9482	0	yes
Tsc22d3	chrX:140539528-140600522	27.946	52.9962	0.000640755	yes	17.6599	52.404	2.43e-09	yes
Cyp2e1	chr7:140763831-140774977	569.635	1079.48	0.000640755	yes	94.0606	1754.91	0	yes
Fgr	chr4:132974094-133001882	1.88211	3.56519	0.00120099	yes	0.0651386	0.910807	6.15e-10	yes
Nkd1	chr8:88521343-88594887	1.6106	3.04967	0.000640755	yes	0.125677	2.17076	0	yes
Cd209a	chr8:3742612-3748984	5.44677	10.2996	0.000640755	yes	0.507363	5.90747	0	yes
C6	chr15:4727192-4804045	1.82106	3.4428	0.00172178	yes	0.0286389	12.7911	0	yes
H1fx	chr6:87980420-87981482	10.822	20.4495	0.000640755	yes	1.11779	5.86208	1.86e-09	yes
Lgals12	chr19:7595302-7607241	46.4504	87.7641	0.000640755	yes	48.481	76.3344	0.00650844	yes
Prr15l	chr11:96929263-96935647	1.45337	2.74391	0.0298646	yes	0.00808043	0.380047	0.808002	no
Clec4n	chr6:123229842-123247024	3.63104	6.84976	0.0057044	yes	0.19984	1.15745	0.000628923	yes
Mdk	chr2:91922188-91932282	10.8717	20.5023	0.000640755	yes	0.738313	2.04752	0.0224374	yes
Gjc1	chr11:102799477-102819686	4.50466	8.4563	0.000640755	yes	2.05785	9.75677	3.03e-10	yes
Bmp2	chr2:133552239-133562885	1.14573	2.15005	0.00529838	yes	0.404102	1.11142	0.00129273	yes
Cd209g	chr8:4134437-4137707	15.1364	28.3593	0.000640755	yes	0.658476	13.1982	1.11e-14	yes
Rad50	chr11:53649518-53707319	5.46182	10.2303	0.000640755	yes	1.65034	7.64654	0	yes
Dapk1	chr13:60601759-60763186	19.7213	36.9159	0.000640755	yes	7.23692	23.2737	3.83e-13	yes
Siglecg	chr7:43408221-43418349	4.6493	8.70134	0.000640755	yes	0.0399915	0.647173	0.00738922	yes
Lrig3	chr10:125966218-126015359	1.92583	3.60367	0.000640755	yes	0.905031	2.32764	0.000468885	yes
Cmklr1	chr5:113611157-113651062	44.946	84.08	0.000640755	yes	2.14458	33.7986	0	yes
Napsa	chr7:44572444-44586874	11.3758	21.2617	0.000640755	yes	0.267911	2.61553	4.79e-10	yes
Twist2	chr1:91801476-91848027	4.62555	8.63698	0.00172178	yes	0.706937	3.04545	1.4e-06	yes
Irs1	chr1:82233041-82291649	9.20031	17.1589	0.000640755	yes	7.35389	6.57787	0.578985	no
Fam115a	chr6:42668111-42710106	9.36044	17.4516	0.000640755	yes	2.16612	24.5531	0	yes
Cd209b	chr8:3916233-3926841	32.687	60.9132	0.000640755	yes	0.30509	12.1998	0	yes
C2,Cfb	chr17:34850390-34882121	83.0372	154.483	0.000640755	yes	7.60595	207.655	0	yes
C1qtnf7	chr5:43515568-43616586	3.96245	7.37138	0.00489989	yes	0.271885	7.0051	0	yes
Cd209d	chr8:3871823-3878499	13.7551	25.5842	0.000640755	yes	0.740975	22.5141	0	yes
Snn	chr16:11066297-11134635	16.3548	30.2892	0.000640755	yes	4.96912	11.2592	0.000488439	yes
Ptn	chr6:36714852-36811361	16.3115	30.1907	0.000640755	yes	0.430312	0.178558	0.0435517	yes
Cd74	chr18:60803848-60812652	1286.54	2380.67	0.000640755	yes	75.6899	481.171	0	yes
Prr5l	chr2:101714158-101838980	1.95347	3.61017	0.00120099	yes	0.778201	2.85855	1.85e-07	yes
Sult1a1	chr7:126649308-126687666	74.0306	136.725	0.000640755	yes	19.0552	76.2778	6.67e-13	yes
Pdgfc	chr3:81036415-81214076	4.22517	7.79748	0.000640755	yes	2.47925	6.70544	6.22e-08	yes
Krt222	chr11:99232894-99244234	0.731489	1.3458	0.0339806	yes	0.345134	0.456914	0.679742	no
Ccnd2	chr6:127125708-127212419	27.648	50.7664	0.000640755	yes	3.5945	33.1194	0	yes
Cd300lb	chr11:114922780-114934386	1.19695	2.19756	0.0136353	yes	0.173415	3.10146	0	yes
Cd68	chr11:69664102-69666413	42.0189	77.0027	0.000640755	yes	2.518	27.0332	0.617481	no
Cdo1	chr18:46713204-46728342	635.195	1164.01	0.000640755	yes	769.749	713.529	0.8204	no
Csf2rb	chr15:78325735-78351098	8.22856	15.0655	0.000640755	yes	1.3851	4.5176	1.77e-11	yes
Fxyd2	chr9:45399708-45410380	36.9171	67.515	0.000640755	yes	0.5591	14.158	5.88e-14	yes
Tlr9	chr9:106222586-106229077	3.01556	5.50557	0.000640755	yes	0.116696	0.869908	2.84e-11	yes
Lpgat1	chr1:191718023-191784257	18.7391	34.1895	0.000640755	yes	12.1795	71.0091	0	yes
Sec16b	chr1:157506795-157568424	2.47934	4.51282	0.000640755	yes	1.08429	3.84212	4.16e-07	yes
Gnb5	chr9:75310336-75345900	13.3254	24.2543	0.000640755	yes	9.95097	26.0115	1.88e-10	yes
Adipoq	chr16:23146354-23160703	1363.32	2480.78	0.00172178	yes	1005.38	2837.23	2.08e-05	yes
Pknox2	chr9:36890982-37147314	0.738495	1.34043	0.0219808	yes	0.0747409	0.361925	0.0490331	yes
Slc35e4	chr11:3907021-3914664	2.24031	4.06454	0.00120099	yes	0.80167	4.87922	0	yes
Cnr2	chr4:135895403-135920259	2.65176	4.81077	0.000640755	yes	0.184763	0.413995	0.0573784	no
Cpne8	chr15:90487480-90679388	6.70793	12.1574	0.0122917	yes	1.12598	8.21177	2.07e-08	yes
Dpep2	chr8:105984960-105996423	1.67063	3.02416	0.0298646	yes	0.090575	2.64067	3.66e-06	yes
Ms4a1	chr19:11196816-11299884	9.47246	17.119	0.000640755	yes	0.0532734	0.328239	0.00798121	yes
Slc39a8	chr3:135825490-135888572	1.89188	3.41751	0.00172178	yes	1.58351	3.78506	0.000253327	yes
Snx20	chr8:88626087-88636137	5.52039	9.94786	0.000640755	yes	0.342295	2.34264	8.21e-05	yes
Clic6	chr16:92498146-92541241	1.323	2.38333	0.00725997	yes	0.0207534	0.901253	1.77e-09	yes
Taf9b	chrX:106206873-106221158	5.95133	10.7179	0.000640755	yes	3.11284	6.18459	0.000318655	yes
Ccdc109b	chr3:129914959-129970206	4.47549	8.05745	0.00172178	yes	0.388633	6.28028	0	yes
Gstt1	chr10:75783812-75798584	51.5948	92.8494	0.000640755	yes	16.4567	70.9121	0	yes
Prlr	chr15:10177237-10349180	7.82445	14.0587	0.0251547	yes	0.200263	3.12883	0	yes
Nfam1	chr15:82996891-83033340	4.1703	7.48927	0.000640755	yes	0.40367	4.7127	6.51e-13	yes
Ptgfr	chr3:151796758-151839248	1.24633	2.23802	0.0031526	yes	0.0557331	0.525244	1.57e-07	yes
Cited4	chr4:120666562-120667820	2.98949	5.35487	0.0129823	yes	0.0825972	0.353312	0.049414	yes
Wdfy4	chr14:32959546-33185542	3.99854	7.14961	0.000640755	yes	0.243145	1.4544	1.71e-10	yes
Ccl22	chr8:94745683-94751388	18.3757	32.7512	0.000640755	yes	0.114968	0.491211	0.00594147	yes
Angpt1	chr15:42424669-42676932	6.4913	11.5474	0.000640755	yes	12.0457	12.4907	0.90683	no
Btk	chrX:134542340-134583140	4.95691	8.81312	0.000640755	yes	0.181071	2.34668	0	yes
Aff3	chr1:38177169-38664977	5.2666	9.34689	0.000640755	yes	0.312245	1.25156	4.11e-06	yes
Ankrd5	chr2:136501898-136562918	28.2548	50.1424	0.000640755	yes	43.8819	58.2722	0.256644	no
Prr5	chr15:84663210-84706377	11.4952	20.3986	0.000640755	yes	3.57335	15.6862	3.54e-14	yes
Hoxd3,Hoxd4	chr2:74710043-74748271	0.983836	1.74064	0.0353544	yes	0.454712	1.31485	0.0211519	yes
Syde2	chr3:145987869-146021720	1.84006	3.25517	0.000640755	yes	1.48161	3.05441	0.000304331	yes
Mst1r	chr9:107906888-107920383	1.8707	3.30567	0.00221451	yes	0.301507	7.45086	3.84e-15	yes
Ncald	chr15:37366174-37792428	1.28672	2.27307	0.0126161	yes	0.377379	1.11976	0.000128563	yes
Hvcn1	chr5:122209736-122264460	25.0906	44.2731	0.000640755	yes	1.03339	4.89165	1.82e-07	yes
Cfp,Elk1,Uxt	chrX:20925450-20987349	42.0028	74.0502	0.000640755	yes	10.6597	45.9325	3.36e-11	yes
Clec7a	chr6:129461590-129472812	2.52442	4.4482	0.00608734	yes	0.604617	4.31867	1.41e-13	yes
Acot4	chr12:84038212-84046380	0.635894	1.11996	0.0390809	yes	2.76114	2.42172	0.731268	no
Zfp503	chr14:21983961-21989711	6.76676	11.9157	0.000640755	yes	1.97405	8.88221	4.88e-14	yes
Hey1	chr3:8663358-8667038	1.89931	3.34252	0.0219808	yes	1.21217	0.74997	0.149607	no
Dock10	chr1:80501072-80758553	7.96732	14.0139	0.000640755	yes	0.59662	2.60303	6.59e-12	yes
Apba1	chr19:23758875-23949597	1.18139	2.07495	0.0031526	yes	0.179635	1.25518	2.37e-09	yes
Cobl	chr11:12236675-12464960	0.603983	1.05938	0.0195139	yes	0.0883186	1.19604	5.43e-07	yes
Gfra2	chr14:70890129-70979838	3.76561	6.60477	0.000640755	yes	0.751702	4.41874	3.15e-10	yes
Esr1	chr10:4612045-5005615	9.45873	16.5902	0.000640755	yes	12.3831	10.2513	0.312428	no
H2-DMb1,H2-DMb2	chr17:34143377-34160229	31.1693	54.6571	0.00221451	yes	2.32836	14.5873	7.52e-15	yes
Cldn5	chr16:18776846-18778262	17.2011	30.116	0.000640755	yes	21.272	28.921	0.0774667	no
Susd3	chr13:49225799-49248706	3.41495	5.97877	0.0195139	yes	0.149155	2.29953	0.000630223	yes
Tlr8	chrX:167240124-167263788	1.31045	2.29411	0.00172178	yes	0.143842	1.98578	6.01e-12	yes
Slc37a2	chr9:37227560-37255738	1.15772	2.02659	0.00404432	yes	0.289971	1.16617	9.94e-05	yes
F8	chrX:75172089-75380041	1.15324	2.01726	0.00221451	yes	0.39812	0.799655	0.0187524	yes
Btnl9	chr11:49165500-49187128	4.11977	7.20384	0.000640755	yes	8.96989	3.25498	2.82e-05	yes
Cited1	chrX:102247378-102252243	17.6264	30.8017	0.000640755	yes	0.440786	0.0910618	0.15475	no
Il2ra	chr2:11642791-11693194	1.58516	2.76862	0.00489989	yes	0.286607	0.467002	0.158092	no
Prkaa1	chr15:5143854-5181899	8.80511	15.3543	0.000640755	yes	11.9718	12.5239	0.854085	no
Rbms3	chr9:116572746-117629913	2.42094	4.22095	0.000640755	yes	0.420603	3.93485	0	yes
Ms4a8a	chr19:11067470-11081103	2.42514	4.22633	0.0473312	yes	0.146435	4.81126	1.92e-08	yes
Irf4	chr13:30749225-30766965	8.91597	15.5027	0.000640755	yes	25.6761	2.47663	0	yes
Gabra3	chrX:72432675-72656246	1.53092	2.65855	0.0145871	yes	0.3497	3.60036	1.25e-11	yes
Blnk	chr19:40928926-40994535	9.4361	16.3623	0.000640755	yes	0.519047	2.4561	3.95e-08	yes
Hs3st1	chr5:39613934-39644631	2.18923	3.78865	0.0192315	yes	0.325982	2.36226	1.04e-09	yes
Rap1gap2	chr11:74383482-74590158	2.64594	4.5735	0.000640755	yes	1.56856	3.31939	0.00180788	yes
Cybb	chrX:9435251-9469324	6.44144	11.13	0.000640755	yes	0.71648	6.6083	0	yes
Fgf10	chr13:118714698-118792573	10.3001	17.7744	0.000640755	yes	0.621143	11.4299	0	yes
Ptafr	chr4:132564062-132582642	3.62907	6.25966	0.000640755	yes	0.431224	11.4948	8.03e-06	yes
Mcpt4	chr14:55971427-56062405	32.5796	56.1496	0.0217281	yes	0.872082	6.14263	3.15e-10	yes
Prkcdbp	chr7:105479960-105482321	80.1832	138.18	0.000640755	yes	6.34928	195.095	0	yes
Tfpi	chr2:84432851-84476793	7.47944	12.8581	0.000640755	yes	1.98812	17.9753	0.000389619	yes
Il16	chr7:83631950-83735490	10.029	17.2096	0.000640755	yes	0.809663	4.55058	0.00233262	yes
Ppfibp1	chr6:146888493-147032023	14.7243	25.2048	0.000640755	yes	10.4364	18.3731	0.000929459	yes
Slc11a1	chr1:74375172-74386051	4.73915	8.10893	0.000640755	yes	0.857435	7.25704	0	yes
Pik3cg	chr12:32173396-32208649	2.10065	3.59226	0.000640755	yes	0.173636	1.3894	0	yes
Cebpd	chr16:15887268-16146833	7.46715	12.7598	0.0139623	yes	1.30042	6.28344	3.84e-15	yes
Boc	chr16:44485044-44558894	2.78415	4.75503	0.000640755	yes	0.541261	9.4713	0	yes
Mcam	chr9:44133732-44142726	53.7486	91.7306	0.000640755	yes	26.7572	125.91	0	yes
Cnr1	chr4:33924631-33948831	1.55021	2.6449	0.00268624	yes	0.232184	1.40081	1.47e-13	yes
Cd79b	chr11:106311340-106314529	67.1074	114.453	0.000640755	yes	0.396427	0.899233	0.0688886	no
Chml	chr1:175662427-175692590	2.34036	3.9914	0.0126161	yes	2.12204	18.8924	0	yes
Endou	chr15:97711018-97731405	1.33406	2.27443	0.0367629	yes	0.543026	2.33565	0.00214111	yes
Csf1r	chr18:61105571-61177050	25.1994	42.8614	0.000640755	yes	3.92881	44.753	0	yes
Srgap3	chr6:112717971-112947269	1.37158	2.33286	0.000640755	yes	0.138227	0.35871	0.00126915	yes
Ifitm1	chr7:140967428-140969827	10.166	17.2794	0.0126161	yes	0.225908	1.5922	0.032193	yes
Prrg3	chrX:71963020-71972728	1.84818	3.14085	0.000640755	yes	1.25297	14.4983	0	yes
Bst1	chr5:43818892-43843468	2.58155	4.38624	0.00919332	yes	0.0622258	1.2907	2.05e-09	yes
Il10ra	chr9:45253838-45269146	6.55877	11.1375	0.000640755	yes	0.524848	3.75084	0	yes
Cep70	chr9:99243441-99300684	6.27124	10.6399	0.000640755	yes	3.21383	5.03303	0.161045	no
Plek	chr11:16971205-17008718	5.204	8.8288	0.000640755	yes	0.516714	3.6623	0	yes
Ly6d	chr15:74762055-74763567	149.689	253.67	0.000640755	yes	0.340662	0.510952	0.594654	no
Dnase1l3	chr14:7965189-7994218	7.52391	12.7493	0.000640755	yes	0.133798	0.707528	1.5e-06	yes
Tmem51	chr4:142030839-142088101	3.11461	5.27485	0.00986436	yes	0.316685	1.36052	2.49e-05	yes
Clec10a	chr11:70166622-70170969	16.7283	28.3216	0.00120099	yes	5.06961	53.8357	0	yes
Itgam	chr7:128062638-128118553	5.22793	8.8273	0.000640755	yes	0.440767	9.94594	0	yes
Lrrc1	chr9:77430822-77544852	2.47045	4.16827	0.00645899	yes	0.81355	3.23419	9.88e-06	yes
H2-Eb1	chr17:34305866-34316674	199.363	336.04	0.000640755	yes	25.1227	121.195	0	yes
Mill2	chr7:18839948-18863959	3.04012	5.12284	0.0195139	yes	0.795712	5.21327	9.09e-07	yes
Stx2	chr5:128984560-129008564	10.6489	17.9246	0.000640755	yes	2.47695	10.2566	0	yes
Bhlhb9	chrX:135885850-135891081	4.89586	8.24066	0.00120099	yes	11.9796	12.533	0.91419	no
Vtn	chr11:78499119-78502325	12.9583	21.7966	0.000640755	yes	4.15214	12.0209	1.16e-09	yes
Ptpro	chr6:137252298-137464633	1.04856	1.76336	0.0195139	yes	0.175909	2.0364	0	yes
Fcna	chr2:25623706-25628087	15.7584	26.4702	0.000640755	yes	1.1337	45.2843	0	yes
Acp5	chr9:22055403-22389206	226.926	381.13	0.0122917	yes	172.536	298.597	0.00374445	yes
P2ry6	chr7:100937633-100964366	5.45145	9.15418	0.0035989	yes	1.73298	7.16835	5.7e-09	yes
Cma1	chr14:55941450-55944661	21.6367	36.3181	0.000640755	yes	0.578321	4.58077	8.19e-11	yes
Ccl9	chr11:83572916-83578636	10.3681	17.402	0.000640755	yes	1.11836	26.0019	0	yes
Ticam2	chr18:46557216-46574533	1.13301	1.90149	0.0249081	yes	0.135817	1.69704	2.61e-07	yes
Siglec1	chr2:131067801-131086859	11.9732	20.0622	0.000640755	yes	0.293505	3.85564	0	yes
Cpne2	chr8:94533027-94570531	15.9472	26.6326	0.000640755	yes	1.09787	19.4699	0	yes
Ehd3	chr17:73804840-73832093	7.66736	12.7942	0.000640755	yes	1.23488	8.18003	0	yes
Nfkbie	chr17:45555712-45563582	6.15596	10.2679	0.000640755	yes	0.39869	1.35593	0.000335192	yes
Aox3	chr1:58113135-58200452	0.667499	1.11218	0.0464128	yes	0.00441888	1.34424	5.34e-05	yes
Serpinb8	chr1:107589981-107610061	2.23293	3.72032	0.020039	yes	0.251079	4.57487	1.7e-11	yes
Foxred2	chr15:77940521-77956722	2.51725	4.19403	0.000640755	yes	0.427437	1.59137	3.53e-08	yes
Mpeg1,Pfpl	chr19:12427904-12465477	13.2302	22.0271	0.000640755	yes	2.30378	9.24098	0	yes
Gna15	chr10:81502257-81524295	1.99636	3.32131	0.0259414	yes	0.118762	1.51335	1.28e-08	yes
Hck	chr2:153108467-153151441	4.82489	8.02608	0.000640755	yes	0.291149	1.7923	0.000488416	yes
Fcgr3	chr1:171051168-171059403	21.3515	35.5035	0.000640755	yes	5.29896	53.3834	0	yes
Aldoc	chr11:78323110-78326760	5.82222	9.67942	0.0031526	yes	0.440599	0.531861	0.738798	no
Socs2	chr10:95411489-95416857	4.38706	7.29265	0.00268624	yes	3.19915	2.47126	0.481463	no
Rasa3	chr8:13567217-13677587	36.6495	60.9206	0.000640755	yes	4.45112	27.4033	0	yes
Hebp1	chr6:135137518-135168215	63.8731	106.08	0.000640755	yes	21.0369	93.742	0	yes
Sesn2	chr4:132492134-132510529	5.27353	8.75196	0.000640755	yes	9.08861	11.8909	0.119989	no
Ctss	chr3:95526785-95556403	88.9282	147.506	0.000640755	yes	4.81899	47.9631	0	yes
Rfxap	chr3:54803114-54807810	5.66875	9.39595	0.0180537	yes	2.9745	3.05094	0.950556	no
Prcp	chr7:92875252-92935782	8.82561	14.6277	0.000640755	yes	2.2291	8.58619	3.84e-15	yes
Zdhhc13	chr7:48789002-48827437	3.57277	5.91804	0.00448002	yes	0.854119	3.5385	9.49e-08	yes
Pik3ap1	chr19:41271724-41385213	6.5214	10.7915	0.000640755	yes	0.298428	2.39041	3.64e-10	yes
Oscp1	chr4:126058564-126089334	7.49901	12.4086	0.000640755	yes	4.26891	6.15945	0.265814	no
Rab31	chr17:65651725-65772752	4.51851	7.47017	0.000640755	yes	1.36048	8.9204	0	yes
Mapk6	chr9:75386790-75410014	14.1606	23.4071	0.000640755	yes	5.69039	22.8907	0	yes
Fhl5	chr4:25196788-25242876	0.933761	1.54322	0.0328829	yes	0.129335	1.15583	1.36e-07	yes
Ecm1	chr3:95734147-95739731	59.0945	97.6291	0.000640755	yes	24.8737	73.5519	2.45e-11	yes
Mustn1	chr14:30879256-30881610	12.9451	21.3834	0.00120099	yes	2.26772	8.99135	5.48e-09	yes
Vill	chr9:119052777-119071525	3.2149	5.30873	0.00489989	yes	0.206021	0.97892	1.31e-05	yes
Bnc2	chr4:84272381-84675086	1.11672	1.84233	0.0455874	yes	0.200874	3.24535	0	yes
Apbb2	chr5:66298381-66618817	2.81226	4.63695	0.000640755	yes	1.50092	3.09354	0.000343465	yes
Emp2	chr16:10281748-10313968	5.42412	8.91571	0.00172178	yes	1.39419	8.74789	0	yes
Gdf11	chr10:128821738-128891718	2.01556	3.31269	0.0119793	yes	0.251255	0.299888	0.865644	no
Ralgps2	chr1:156804165-156939626	3.169	5.20764	0.000640755	yes	0.401388	0.869609	0.0656581	no
Fkbp5	chr17:28399094-28499407	7.24266	11.8995	0.00120099	yes	1.79504	25.6411	0	yes
Dok3	chr13:55523232-55529494	8.04475	13.2164	0.00268624	yes	11.4784	8.15733	0.101398	no
Hpse	chr5:100679485-100719683	3.76937	6.19184	0.0035989	yes	0.191033	2.01606	3.84e-15	yes
Cd83	chr13:43785106-43803132	11.484	18.8496	0.000640755	yes	1.42927	5.69108	3.01e-11	yes
Ubb	chr11:62551460-62553353	173.662	285.03	0.000640755	yes	107.021	264.553	1.7e-09	yes
Ntsr2	chr12:16653469-16660236	2.44841	4.01718	0.0378949	yes	0.458969	0.835524	0.415362	no
Haus7	chrX:73437314-73459029	20.2585	33.2314	0.000640755	yes	6.67402	9.85547	0.142159	no
Sntb1	chr15:55636386-55907193	19.721	32.2722	0.000640755	yes	12.8245	27.9525	0.00119188	yes
Ccl6	chr11:83582060-83623693	40.3286	65.9106	0.000640755	yes	4.17043	117.342	0	yes
Spic	chr10:88674910-88683026	3.44675	5.62927	0.0347631	yes	0.0613832	0.354408	0.0276844	yes
Fam46a	chr9:85320438-85328201	10.7435	17.5329	0.000640755	yes	6.38086	8.25634	0.145599	no
Pld4	chr12:112760654-112768986	22.8012	37.2088	0.000640755	yes	1.95308	18.2978	0	yes
Cd209f	chr8:4101316-4105834	22.3144	36.3978	0.000640755	yes	1.54158	44.8638	0	yes
Ddit4	chr10:59949674-59951770	10.9884	17.9151	0.000640755	yes	7.35884	11.0849	0.0279798	yes
Tbxas1	chr6:38918985-39084579	2.94938	4.80771	0.020039	yes	0.434821	7.64921	0	yes
Ces1f	chr8:93251453-93279767	80.7164	131.142	0.000640755	yes	934.472	718.135	0.634992	no
Ptpn6	chr6:124720717-124738709	39.2002	63.6275	0.000640755	yes	0.988163	5.24888	7.11e-11	yes
H2-DMa	chr17:34135371-34139429	54.1072	87.8131	0.000640755	yes	3.17269	29.0124	0	yes
Mtap9	chr3:82358071-82395268	0.98811	1.60316	0.0149166	yes	0.606886	2.06251	4.12e-10	yes
Icosl	chr10:78069276-78083905	11.9381	19.3635	0.000640755	yes	0.596769	2.43849	1.01e-08	yes
Ly86	chr13:37345344-37419036	30.1284	48.8557	0.000640755	yes	1.67142	13.7064	0	yes
Haao	chr17:83831341-83847372	6.85294	11.1036	0.0126161	yes	0.0290822	0.504751	0.536317	no
Adamts2	chr11:50602007-50807576	20.3415	32.9483	0.000640755	yes	2.61941	28.6152	0	yes
Mylip	chr13:45389741-45411940	14.8821	24.0984	0.000640755	yes	5.16426	5.73013	0.717562	no
Slamf8	chr1:172581376-172590568	2.10841	3.41334	0.0471625	yes	0.20818	1.0023	4.5e-05	yes
Gpr68	chr12:100876456-100908198	3.47646	5.62566	0.0057044	yes	0.103467	0.562411	0.784941	no
Dock2	chr11:34226863-34783896	20.1571	32.571	0.00120099	yes	0.522361	5.80043	3.64e-13	yes
Gramd1b	chr9:40293271-40531131	6.74434	10.8881	0.000640755	yes	6.53584	6.09136	0.805652	no
Fcer1g	chr1:171229571-171234349	97.5549	157.49	0.000640755	yes	760.074	176.37	7.76e-10	yes
Clmn	chr12:104763113-104865076	4.7433	7.65447	0.000640755	yes	0.965165	3.27674	8.16e-13	yes
Hhex	chr19:37434840-37440731	5.81146	9.37603	0.0035989	yes	0.623397	1.42574	0.0106398	yes
Pcsk5	chr19:17432831-17837650	2.79583	4.50642	0.00120099	yes	2.39578	4.98292	2.48e-05	yes
Adm	chr7:110627668-110629819	5.29323	8.52963	0.0174898	yes	0.810075	6.70438	0	yes
Jag1	chr2:137081450-137116520	5.13054	8.26734	0.000640755	yes	3.35432	5.07672	0.0659238	no
Neat1	chr19:5842179-5845821	159.656	257.247	0.000640755	yes	230.685	314.2	0.201646	no
Arrdc3	chr13:80883421-80896043	9.28831	14.953	0.000640755	yes	7.50974	22.6597	2.16e-14	yes
Lmo2	chr2:103957994-103981878	15.0275	24.19	0.00120099	yes	2.40003	6.41642	0.340424	no
Mtss1l	chr8:110721483-110805903	6.19144	9.96304	0.000640755	yes	2.49495	2.73524	0.808737	no
Pcsk6	chr7:65862135-66050401	21.0869	33.9152	0.000640755	yes	17.3384	24.5868	0.0353305	yes
Cyp2j9	chr4:96568428-96591596	5.03635	8.1001	0.00529838	yes	11.1806	8.85619	0.293392	no
Rassf4	chr6:116633007-116673836	5.40001	8.6797	0.0177881	yes	5.41951	9.10914	0.404876	no
Tox2	chr2:163203163-163324175	2.21285	3.55645	0.020039	yes	0.065956	0.267969	0.0421141	yes
Prkcb	chr7:122289124-122634695	6.99582	11.2391	0.000640755	yes	0.257164	1.39403	0	yes
Pros1	chr16:62854333-62929340	13.5089	21.6843	0.000640755	yes	4.67888	19.7073	3.84e-15	yes
Trps1	chr15:50654758-50890123	4.45717	7.14676	0.00172178	yes	1.60838	3.85036	7.12e-07	yes
Pgap1	chr1:54472999-54557684	0.841898	1.34946	0.00844398	yes	0.263073	0.635377	0.000125019	yes
Adrb3	chr8:27225701-27240307	100.782	161.536	0.000640755	yes	86.3213	131.486	0.0776953	no
Egr3	chr14:70077101-70082632	3.24252	5.1954	0.0249081	yes	0.775874	0.43919	0.248577	no
Cd4	chr6:124864692-124888209	12.3761	19.8283	0.000640755	yes	0.191189	0.255759	0.583153	no
Aqp5	chr15:99591027-99594829	9.71764	15.5585	0.00120099	yes	0	0.900828	2.64e-05	yes
Tgm1	chr14:55700008-55713492	2.14532	3.43428	0.020039	yes	0.0413658	0.320809	0.00257311	yes
C1qtnf1	chr11:118428456-118454995	21.3346	34.1269	0.000640755	yes	2.61621	19.1505	0	yes
Fsd2	chr7:81523549-81566981	5.94073	9.50074	0.0145871	yes	5.4695	7.48707	0.289139	no
Slc7a2	chr8:40862366-40922070	2.45507	3.9251	0.00120099	yes	0.27866	0.325186	0.725132	no
Clec4a3	chr6:122952514-122969878	4.21744	6.7363	0.0353544	yes	0.751687	7.3686	3.56e-06	yes
Arhgap25	chr6:87458650-87533249	8.29746	13.2521	0.000640755	yes	0.765267	2.02607	0.00106118	yes
Fcgr2b	chr1:170959692-170976075	19.2334	30.65	0.00120099	yes	5.29896	53.3834	0	yes
H2-Oa	chr17:34083842-34095309	19.1117	30.3861	0.000640755	yes	0.0461521	0.360513	0.0409564	yes
Pik3r1	chr13:101680761-101768217	31.0754	49.3986	0.000640755	yes	12.4775	40.5492	1.28e-11	yes
Rgl1	chr1:152516762-152687490	18.2909	29.0757	0.000640755	yes	6.06444	17.9907	1.41e-11	yes
Cuedc1	chr11:88098057-88194248	12.0295	19.1215	0.000640755	yes	4.01407	11.5421	0.267285	no
Ptprj	chr2:90429755-90580647	2.71627	4.31669	0.00120099	yes	0.325373	2.5721	0	yes
St3gal1	chr15:67102792-67176905	15.126	24.0349	0.000640755	yes	5.66278	9.88884	0.000187415	yes
Thbd	chr2:148404470-148408188	19.2238	30.544	0.000640755	yes	4.07583	83.0211	0	yes
Myo1e	chr9:70207349-70400067	6.67946	10.6044	0.000640755	yes	0.946001	1.32085	0.174363	no
Krt18	chr15:102028215-102032026	49.6167	78.7535	0.000640755	yes	0.0454896	4.02217	3.31e-10	yes
Igfbp4	chr11:99040568-99052941	302.522	479.978	0.000640755	yes	17.8757	229.113	0	yes
Icam1	chr9:21015959-21028796	11.3352	17.9743	0.000640755	yes	1.05713	3.37636	2.52e-07	yes
Vwf	chr6:125552962-125686677	1.78742	2.83377	0.0031526	yes	1.61929	2.63047	0.00502358	yes
Card6	chr15:5097438-5119140	5.80232	9.19091	0.00221451	yes	1.2535	1.25124	0.997242	no
Zfp275	chrX:73342619-73359080	3.9072	6.18184	0.00172178	yes	1.03251	2.46346	5.01e-05	yes
Mmp2	chr8:92827327-92853420	76.841	121.573	0.000640755	yes	9.51436	21.6763	4.64e-08	yes
Trpv4	chr5:114622153-114658421	1.78277	2.81829	0.0293413	yes	0.286069	1.82868	3.88e-11	yes
Capg	chr6:72544438-72562980	42.4073	67.01	0.000640755	yes	2.92661	27.8864	0	yes
Grb10	chr11:11930498-12037420	11.1489	17.6163	0.00448002	yes	2.03184	9.82484	0	yes
Aldh3b1	chr19:3913168-3931761	4.80279	7.58084	0.0158746	yes	0.887109	6.45253	2.15e-08	yes
Mogat1	chr1:78497078-78538173	15.4106	24.3136	0.0132871	yes	9.38086	34.0839	3.84e-15	yes
Hcls1	chr16:36934982-36963214	32.2262	50.7946	0.000640755	yes	2.71896	10.3971	5.21e-14	yes
Wfdc2	chr2:164562715-164568506	14.1404	22.2871	0.0205942	yes	0	0.335063	0.0236828	yes
Serping1	chr2:84765359-84775429	182.025	286.754	0.000640755	yes	22.3966	161.119	0	yes
Pcolce2	chr9:95637175-95698039	26.1247	41.1283	0.000640755	yes	2.99872	15.1924	0	yes
Man1a	chr10:53904800-54081081	18.2981	28.7934	0.000640755	yes	2.45009	17.2881	0	yes
Ptges	chr2:30889313-30930288	36.58	57.5575	0.000640755	yes	2.24304	16.5546	0	yes
Pltp	chr2:164830729-164859824	72.751	114.407	0.0453536	yes	26.4587	100.92	3.85e-10	yes
Sema6d	chr2:124609756-124668009	5.4855	8.62411	0.000640755	yes	2.12411	4.26766	0.000259594	yes
Tnfrsf13b	chr11:61140834-61149539	6.39563	10.0478	0.00172178	yes	0.192991	1.56431	4.52e-09	yes
Cd40	chr2:165055635-165071654	4.97189	7.80882	0.0165291	yes	0.218534	1.34488	0.00531203	yes
Nuak2	chr1:132316124-132333488	2.73509	4.29429	0.0112401	yes	0.220898	1.42728	1.3e-09	yes
Pik3r5	chr11:68432124-68497846	4.48086	7.03416	0.00120099	yes	0.20859	1.52289	7.91e-07	yes
Cd86	chr16:36569173-36666188	4.30727	6.76143	0.0095528	yes	0.438922	2.76631	1.29e-12	yes
Fgd3	chr13:49263109-49309208	3.32273	5.20928	0.00881933	yes	0.253091	1.231	0.000428283	yes
Irf8	chr8:120736375-120756692	18.4481	28.8684	0.000640755	yes	0.666473	2.89194	3.87e-07	yes
Serpinb1a	chr13:32842091-32851185	8.12804	12.7189	0.00404432	yes	0.36197	3.90562	0	yes
Tmem158	chr9:123259056-123260789	7.45342	11.6609	0.00645899	yes	0.175221	0.930471	6.25e-05	yes
Pdzrn3	chr6:101149606-101377932	6.19523	9.69207	0.00221451	yes	2.86865	10.5119	3.05e-07	yes
Tgfbi	chr13:56609602-56639339	32.3655	50.5913	0.000640755	yes	9.03119	47.9312	2.72e-13	yes
Cxcr4	chr1:128588198-128592299	15.8049	24.6849	0.00221451	yes	0.484079	2.12145	0.000614236	yes
Cpa3	chr3:20215613-20242181	15.3178	23.9227	0.00172178	yes	0.587714	3.62673	0.0221966	yes
Ebi3	chr17:55952622-55957061	5.45228	8.5104	0.0369963	yes	0.243505	1.36075	0.0296159	yes
Slc38a1	chr15:96571417-96642913	3.751	5.85384	0.00172178	yes	0.0608976	0.753545	2.7e-08	yes
Was	chrX:8081180-8090568	10.9493	17.0858	0.000640755	yes	0.397662	2.39888	3.08e-06	yes
Ppp1r16b	chr2:158666732-158766334	2.86553	4.47082	0.00172178	yes	0.781241	0.610738	0.494573	no
Ywhab	chr2:163994991-164018587	231.167	360.632	0.00268624	yes	125.03	243.589	0.000145666	yes
C1qa	chr4:136895915-136898844	165.554	258.066	0.000640755	yes	12.7744	129.73	0	yes
Litaf	chr16:10959272-10993121	23.0035	35.8109	0.000640755	yes	6.27321	27.4069	0	yes
Lama4	chr10:38965177-39112062	28.4423	44.2674	0.000640755	yes	18.3798	52.0216	2.24e-10	yes
Irf5	chr6:29526624-29537345	12.6982	19.7626	0.000640755	yes	0.907496	8.12684	0	yes
Procr	chr2:155751216-155755478	13.6351	21.2131	0.00120099	yes	2.68573	5.95913	0.00350467	yes
Prune2	chr19:16956117-17224004	3.5393	5.50428	0.0202813	yes	0.913077	1.2559	0.50331	no
Rpl18a	chr8:70894721-70897478	48.2334	74.8938	0.000640755	yes	31.8303	33.0607	0.901607	no
Cd37	chr7:45215752-45239367	61.8466	96.0299	0.00766773	yes	0.803164	10.539	4.2e-12	yes
Tmem154	chr3:84666191-84704575	1.85029	2.87181	0.0293413	yes	0.132559	1.44042	1.81e-07	yes
Akna	chr4:63367106-63403445	16.8426	26.1382	0.000640755	yes	0.574751	1.57981	2.08e-06	yes
Sh3bp2	chr5:34525783-34563639	5.67014	8.79713	0.00268624	yes	0.650903	2.60879	4.25e-07	yes
Atp10a	chr7:58658201-58829426	2.34787	3.64232	0.00529838	yes	0.525024	2.65232	0	yes
Stap1	chr5:86071738-86104804	4.64327	7.2025	0.022804	yes	0.228471	0.953476	0.0407132	yes
Scara5	chr14:65666402-65764826	21.3352	33.0889	0.000640755	yes	4.04732	39.0861	0	yes
Pcx	chr19:4510163-4698668	527.004	817.317	0.0244276	yes	240.249	277.294	0.639687	no
Olfml1	chr7:107284774-107592534	14.3685	22.2772	0.000640755	yes	1.86809	22.9228	0	yes
Fam84b	chr15:60818995-60831400	2.15013	3.33211	0.00608734	yes	1.59576	2.09926	0.276686	no
Nckap1l	chr15:103453802-103499009	13.9916	21.6479	0.000640755	yes	0.699673	6.87078	0	yes
Errfi1	chr4:150855090-150868880	11.6275	17.9661	0.000640755	yes	9.12045	16.099	0.000379584	yes
H2-Ab1	chr17:34263119-34270159	480.338	742.183	0.000640755	yes	30.1253	179.021	0	yes
Sfxn1	chr13:54071844-54108348	50.5313	78.0656	0.00120099	yes	60.5045	70.321	0.437724	no
Ncf4	chr15:78244810-78262598	10.0102	15.4605	0.0095528	yes	0.345108	3.31289	5.6e-09	yes
Tnfrsf21	chr17:43016554-43089188	4.72386	7.28796	0.00404432	yes	2.3064	2.44746	0.845717	no
Ctsc	chr7:88278092-88310875	27.6522	42.6127	0.000640755	yes	4.93741	75.8813	0	yes
Adam12	chr7:133883050-134225097	3.75057	5.77541	0.000640755	yes	7.59192	3.38623	0.0057008	yes
Uap1l1	chr2:25361491-25365626	7.87706	12.1155	0.00645899	yes	1.11181	6.32719	2.16e-14	yes
Lrrc33	chr16:32142806-32165537	10.9404	16.8242	0.000640755	yes	1.56465	9.58333	3.84e-15	yes
Ccl5	chr11:83525778-83530518	148.311	227.791	0.000640755	yes	2.57282	6.50653	0.0070188	yes
Fgd2	chr17:29360913-29379814	6.56924	10.087	0.0186591	yes	0.485172	3.30748	7.99e-11	yes
Sulf1	chr1:12692296-12861139	4.35352	6.68474	0.00221451	yes	1.52436	9.37599	5.57e-07	yes
Cd226	chr18:89197407-89271538	1.46368	2.24613	0.044326	yes	0.133075	1.08743	0.000335064	yes
C1ra	chr6:124512519-124523440	28.439	43.611	0.000640755	yes	2.89025	27.2692	0	yes
Pag1	chr3:9687478-9833679	3.5473	5.43278	0.00120099	yes	1.54237	1.70197	0.743098	no
Traf5	chr1:192054349-192092564	7.02022	10.7487	0.0390809	yes	0.421329	1.65928	0.0974445	no
Tec	chr5:72755722-72868448	4.59198	7.02941	0.0277136	yes	0.25059	1.90291	8.55e-06	yes
Fam55c	chr16:55839952-55895407	3.05685	4.67767	0.0174898	yes	0.129293	0.262756	0.137425	no
Chi3l1	chr1:134182403-134190031	6.57454	10.0603	0.0251547	yes	0.0443537	0.367485	0.00522737	yes
L3mbtl3	chr10:26274435-26375978	3.8645	5.91287	0.0035989	yes	2.08406	2.8493	0.231275	no
Cxcl12	chr6:117168534-117181368	48.7622	74.5935	0.000640755	yes	17.6567	19.0776	0.80705	no
Traf3ip2	chr10:39612027-39732007	6.86057	10.4854	0.0171816	yes	0.60619	2.09209	0.00558778	yes
Efr3a	chr15:65786886-65874162	20.646	31.5495	0.000640755	yes	10.1931	20.3142	1.35e-06	yes
Ctsh	chr9:90054265-90076095	45.5031	69.494	0.000640755	yes	5.41164	39.7002	0	yes
Apbb1ip	chr2:22774326-22875653	18.3556	28.0197	0.000640755	yes	0.515486	8.6207	0	yes
Samd4	chr14:46882964-47105820	1.91048	2.9162	0.0080627	yes	0.310754	1.47562	3.51e-07	yes
Rgs14	chr13:55369731-55384687	7.18329	10.9637	0.0122917	yes	0.146197	0.988789	1.56e-06	yes
Cd163	chr6:124304650-124330584	9.85543	15.0333	0.000640755	yes	1.53101	18.4769	0	yes
Gm2a	chr11:55097968-55113028	62.1613	94.7708	0.000640755	yes	20.9896	34.5812	0.00123135	yes
Dram1	chr10:88322803-88357075	39.6767	60.4612	0.000640755	yes	14.0617	62.3798	0	yes
St5	chr7:109523910-109672253	5.82332	8.86877	0.00608734	yes	3.92049	7.92068	0.000600436	yes
Gpt2	chr8:85492616-85527558	53.0145	80.718	0.000640755	yes	4.25094	74.2348	0	yes
Plcl2	chr17:50509546-50688494	7.03605	10.7082	0.00221451	yes	0.388606	2.35293	7.52e-15	yes
Ccr2	chr9:124101963-124109475	4.5814	6.96564	0.00448002	yes	0.827246	13.4957	0.0156923	yes
Alox5ap	chr5:149265057-149288047	24.1813	36.7644	0.0057044	yes	3.10186	38.9055	0	yes
Arhgap20	chr9:51765138-51875885	1.63691	2.48635	0.0126161	yes	0.214661	2.22333	3.88e-14	yes
Prss12	chr3:123446912-123506602	3.10796	4.71752	0.028803	yes	0.199228	0.598998	0.0037413	yes
Sema4d	chr13:51701200-51794265	8.28066	12.5673	0.000640755	yes	0.447002	0.737624	0.246544	no
Itgb3	chr11:104607999-104670477	3.61065	5.47538	0.0095528	yes	0.194785	1.1563	3.36e-11	yes
Nfatc2	chr2:168476409-168601655	2.94092	4.45584	0.00221451	yes	0.228475	1.47485	3.96e-11	yes
Pou2f2	chr7:25090854-25132492	5.36536	8.12416	0.00685763	yes	0.0811348	0.327622	0.0160371	yes
Fermt3	chr19:6996130-7019478	15.8347	23.9717	0.00881933	yes	0.594978	5.49561	0.00638067	yes
Lpxn	chr19:12798608-12833991	8.27066	12.5202	0.0101921	yes	0.821277	2.47392	0.749916	no
Cyp4f18	chr8:71988370-72009626	4.29094	6.48955	0.0357828	yes	0.197	3.55121	8.79e-09	yes
Rrad	chr8:104628065-104631333	4.48006	6.77383	0.0436571	yes	0.254138	2.06093	9.26e-09	yes
Arhgap30	chr1:171388950-171410239	14.0899	21.2997	0.000640755	yes	0.638966	3.84439	0	yes
Sh3pxd2a	chr19:47260168-47464536	43.1257	65.1751	0.00172178	yes	57.3605	44.0234	0.462514	no
Sfxn2	chr19:46573364-46596900	3.01158	4.55115	0.0177881	yes	2.57146	4.85522	0.00165171	yes
Man2b1	chr8:85083135-85098739	21.9625	33.1894	0.000640755	yes	8.55746	28.6875	0	yes
Aldh1a3	chr7:66390892-66427477	7.70226	11.6384	0.0112401	yes	0.361248	5.71529	0	yes
Tnfrsf1b	chr4:145212122-145246870	7.57266	11.4422	0.00120099	yes	0.795481	6.13176	0	yes
Dock11	chrX:35888529-36076562	22.6764	34.252	0.0132871	yes	0.594408	9.3165	0	yes
Zfp521	chr18:13687013-13972733	2.15214	3.24938	0.00766773	yes	0.426231	1.95304	0.171779	no
Shroom3	chr5:92683434-92965759	1.62098	2.44739	0.0197938	yes	0.086891	0.8596	6.08e-05	yes
Clec4a1	chr6:122921808-122934619	8.95295	13.5149	0.0264875	yes	1.38462	11.8051	3.15e-08	yes
Rnase6	chr14:51128956-51132153	9.06951	13.6842	0.0225403	yes	0.381298	2.75448	2.31e-06	yes
Lilrb3	chr7:3712056-3720389	6.4661	9.75287	0.0219808	yes	0.429403	5.65418	0	yes
Pla1a	chr16:38396002-38433181	24.5995	37.0903	0.00268624	yes	4.55133	30.6456	0	yes
Plxdc2	chr2:16356301-16755776	11.2797	17.0044	0.00221451	yes	3.5377	15.2426	0	yes
Tspan6	chrX:133891069-133898429	4.38878	6.61133	0.0372287	yes	2.72997	4.93803	0.0067381	yes
Ncf1	chr5:134220176-134229625	11.6507	17.5293	0.00221451	yes	0.380657	6.69793	0	yes
Cd320	chr17:33843090-33850007	4.96126	7.46275	0.0177881	yes	6.96686	16.7348	2.17e-08	yes
Satb1	chr17:51736186-51864085	11.9854	18.025	0.0211819	yes	1.07657	0.706987	0.234451	no
Maged1	chrX:94535473-94542074	96.0244	144.385	0.000640755	yes	39.7366	69.5105	0.000246318	yes
Coro2b	chr9:62419019-62537044	5.85311	8.79727	0.0222485	yes	2.49068	4.44665	0.0217085	yes
P2ry10	chrX:107089334-107104975	4.6353	6.96643	0.00844398	yes	0.152606	0.463985	0.00663844	yes
Tiam1	chr16:89787109-89974699	2.54846	3.82913	0.0158746	yes	4.18651	3.18444	0.228621	no
Mfng	chr15:78751285-78773497	34.7571	52.183	0.000640755	yes	4.9577	19.9701	0	yes
Klhl8	chr5:103862049-103911229	2.96838	4.45631	0.0225403	yes	1.77375	3.5325	0.00730598	yes
Cdh11	chr8:102632275-102785111	4.98756	7.48734	0.00448002	yes	0.175009	4.29898	0	yes
Fmnl1	chr11:103170980-103198900	25.292	37.964	0.000640755	yes	1.51173	4.23169	1.39e-05	yes
Igfbp7	chr5:77294168-77408156	299.913	449.919	0.00645899	yes	60.0951	195.279	1.91e-09	yes
Tifab	chr13:56173702-56178885	2.14913	3.2231	0.0317959	yes	0.23587	1.68846	6.03e-12	yes
Ltbp1	chr17:75005516-75392967	5.66596	8.49257	0.00120099	yes	1.13862	9.22273	0	yes
Inpp5d	chr1:87620311-87720508	8.92581	13.3721	0.00172178	yes	0.599068	2.87396	1.92e-13	yes
Lyn	chr4:3678120-3791612	9.94788	14.9016	0.00268624	yes	3.17393	6.107	0.000104767	yes
Mycl1	chr4:122996048-123002480	3.31207	4.96001	0.0222485	yes	1.66844	3.66456	0.000274033	yes
Soat1	chr1:156427955-156474328	2.8521	4.27089	0.00986436	yes	0.20024	1.83665	8.6e-10	yes
Sash3	chrX:48146482-48161563	20.5791	30.8134	0.000640755	yes	0.313175	2.70344	1.87e-07	yes
Mreg	chr1:72159232-72212307	2.8587	4.2796	0.0448262	yes	1.86678	0.131261	5.28e-11	yes
Laptm5	chr4:130913333-130936148	136.415	204.187	0.00268624	yes	4.24526	44.4081	0	yes
Rps6ka3	chrX:159255856-159368234	20.5016	30.6774	0.00221451	yes	13.8337	44.9737	4.79e-07	yes
C1qc	chr4:136889175-136892981	94.0186	140.643	0.000640755	yes	10.9621	117.54	0	yes
Mmp14	chr14:54431476-54442439	42.6803	63.8022	0.00120099	yes	3.8065	18.6328	0	yes
Tmem173	chr18:35733677-35740554	14.8903	22.2542	0.00221451	yes	1.08104	3.81369	5.02e-08	yes
Zbtb16	chr9:48651795-48836348	8.99434	13.4408	0.000640755	yes	5.07424	14.0328	6.03e-08	yes
Parvg	chr15:84324719-84342978	8.77704	13.1139	0.00221451	yes	0.29191	0.470231	0.26692	no
Srgap1	chr10:121780932-122047315	2.7091	4.04674	0.00766773	yes	0.387864	1.29308	1.79e-06	yes
Cmtm3	chr8:104339360-104347735	20.744	30.9855	0.00221451	yes	3.51029	16.0757	0	yes
Iqgap2	chr13:95627176-95891922	3.21056	4.79498	0.00645899	yes	0.412569	4.09837	9.12e-11	yes
Stard13	chr5:151037514-151233844	2.86015	4.27069	0.00608734	yes	3.63928	5.28996	0.0682449	no
Clu	chr14:65968482-65981549	196.079	292.709	0.000640755	yes	7.32507	53.7476	0	yes
Trerf1	chr17:47140934-47362178	2.01312	3.00441	0.0239025	yes	0.18616	1.88667	7.47e-07	yes
H2-Aa	chr17:34282750-34287771	390.637	582.984	0.00221451	yes	43.2146	267.785	0	yes
Ifi30	chr8:70762772-70766663	84.8344	126.544	0.00120099	yes	17.092	32.4863	0.00807667	yes
Trpv2	chr11:62574485-62600447	5.79781	8.64693	0.00685763	yes	0.513264	7.43422	0	yes
Bace2	chr16:97356727-97439012	1.86334	2.77439	0.0482708	yes	0.364023	1.75409	2.49e-06	yes
Lpcat1	chr13:73467310-73516412	7.9979	11.9025	0.0122917	yes	1.74889	3.19956	0.0432787	yes
Filip1l	chr16:57301999-57606879	14.8183	22.0476	0.00489989	yes	3.36905	6.86619	0.00330697	yes
Plekha2	chr8:25039143-25102433	10.8746	16.1765	0.00120099	yes	1.54222	10.1305	0	yes
Sfrp4	chr13:19623174-19632823	12.7397	18.9453	0.0105331	yes	0.410105	2.92801	3.42e-05	yes
Hpgd	chr8:56294551-56321046	14.8608	22.091	0.00489989	yes	4.46204	46.5802	0	yes
Itgax	chr7:128129535-128150657	2.08758	3.10285	0.0367629	yes	0.124627	1.43525	4.67e-09	yes
Tnfaip3	chr10:19000909-19015410	5.55021	8.2463	0.00404432	yes	0.611001	3.43474	1.11e-14	yes
Grn	chr11:102430321-102436809	87.9778	130.688	0.000640755	yes	39.0088	105.113	7.05e-12	yes
C1qb	chr4:136880144-136886177	135.932	201.807	0.00120099	yes	13.396	137.044	0	yes
Myo1g	chr11:6506437-6521017	13.9008	20.6352	0.00221451	yes	0.359738	3.78868	0	yes
Cdyl2	chr8:116568723-116732991	1.30214	1.93293	0.0197938	yes	0.681917	1.21028	0.0638715	no
Plxnc1	chr10:94790865-94944578	3.40732	5.05671	0.0251547	yes	0.120519	0.714973	2.82e-10	yes
Tmeff2	chr1:50927522-51187270	4.36112	6.46818	0.00986436	yes	0.462916	3.58523	0	yes
Itgb2	chr10:77530315-77565703	24.0906	35.7232	0.000640755	yes	1.18524	13.5345	0	yes
Rhobtb1	chr10:69208551-69291790	4.9334	7.31261	0.0057044	yes	2.01976	4.44241	0.000698336	yes
Swap70	chr7:110221702-110283506	13.5805	20.1258	0.00120099	yes	2.62932	4.38207	0.0532437	no
Mapk11	chr15:89142396-89149606	5.64784	8.36874	0.0142672	yes	0.431972	1.05973	0.0305601	yes
Plcb1	chr2:134786163-135475258	4.33683	6.42595	0.0035989	yes	2.44278	3.82609	0.0464943	yes
Cd84	chr1:171837272-171890718	5.45361	8.08006	0.00608734	yes	0.252365	4.11296	0	yes
Gpc3	chrX:52272426-52619047	19.4708	28.8293	0.00172178	yes	3.26376	27.0806	0	yes
Runx1	chr16:92601465-92826066	2.53667	3.75409	0.0142672	yes	0.181985	0.734667	0.000423689	yes
Rftn1	chr17:49993306-50190497	10.2872	15.2234	0.00645899	yes	2.18087	4.678	6.35e-05	yes
Cav1	chr6:17306176-17342861	346.831	513.202	0.00919332	yes	293.489	1044.47	5.63e-07	yes
Pdlim2	chr14:70163956-70177672	10.5633	15.6267	0.0105331	yes	0.833911	6.9036	0	yes
Penk	chr4:4133534-4138885	27.5248	40.715	0.00529838	yes	0.798503	54.9105	0	yes
Vsig10	chr5:117319265-117355006	2.17216	3.21158	0.0372287	yes	0.476688	1.22087	0.00206534	yes
Malt1	chr18:65430996-65479370	7.7083	11.3932	0.00172178	yes	1.20133	2.9716	0.000326948	yes
Tceal8	chrX:136168983-136172251	12.8196	18.9279	0.00221451	yes	5.36179	13.4732	9.13e-09	yes
Cotl1	chr8:119809213-119840579	80.3908	118.651	0.000640755	yes	4.15612	34.9738	0	yes
Ptpn7	chr1:135132652-135145497	6.23556	9.19831	0.00608734	yes	0.202248	1.83515	1.6e-13	yes
Rac2	chr15:78559168-78572783	111.037	163.792	0.0112401	yes	0.72985	5.02292	0	yes
Als2cr12	chr1:58656894-58695989	5.40622	7.96845	0.0365285	yes	8.27967	7.62897	0.871035	no
Tgfb3	chr12:86056742-86079041	6.99296	10.3032	0.0080627	yes	0.916366	8.7354	0	yes
Meox2	chr12:37108545-37179528	5.76219	8.483	0.0195139	yes	3.79687	2.87364	0.243573	no
Bcl2	chr1:106538175-106714290	3.74412	5.51174	0.0119793	yes	0.198655	1.75274	8.76e-06	yes
Ralgds	chr2:28513166-28553082	16.7273	24.5973	0.00120099	yes	3.71101	9.78335	4.75e-06	yes
Flna	chrX:74223203-74249822	35.6937	52.484	0.00120099	yes	6.17909	45.0289	0	yes
App	chr16:84952564-85173769	89.6298	131.763	0.00120099	yes	28.0099	154.166	0	yes
Chst12	chr5:140505521-140525314	45.5168	66.9106	0.00268624	yes	8.9002	23.8066	3.96e-08	yes
Slamf7	chr1:171631553-171653037	4.03683	5.93421	0.0347631	yes	0.151867	0.484023	0.0328009	yes
Grap	chr11:61618459-61720799	21.793	31.9971	0.0057044	yes	3.85301	6.00715	0.0746308	no
Samsn1	chr16:75858793-75909266	8.20616	12.0436	0.0129823	yes	0.157337	1.53436	1.05e-08	yes
Timp2	chr11:118301060-118355411	130.737	191.719	0.00120099	yes	11.3481	127.616	0	yes
Plekho1	chr3:95988832-95995847	26.0067	38.1373	0.00221451	yes	5.03981	11.1889	3.25e-05	yes
Elmo1	chr13:20090506-20608353	5.56442	8.1556	0.00172178	yes	0.440062	1.13163	0.0012446	yes
Il2rb	chr15:78479233-78495069	8.64254	12.6546	0.00645899	yes	0.471867	0.966728	0.0780392	no
Pmepa1	chr2:173224464-173276533	14.6424	21.4374	0.00120099	yes	31.8172	17.5917	0.000412452	yes
Col5a3	chr9:20769112-20815115	40.2807	58.9683	0.000640755	yes	11.9456	68.8347	1.46e-14	yes
Camk1d	chr2:5293456-5714664	2.19619	3.21396	0.0126161	yes	0.221082	1.66275	0	yes
Anxa1	chr19:20373433-20390671	102.486	149.967	0.00120099	yes	11.5159	227.889	0	yes
Cyp1b1	chr17:79706952-79715041	5.7782	8.45307	0.00645899	yes	1.11418	11.0174	0	yes
Sdc3	chr4:130792536-130826318	14.3596	20.995	0.00172178	yes	3.94398	8.46815	5.99e-07	yes
Aoc3	chr11:101330476-101340392	214.14	313.09	0.0108887	yes	95.551	339.265	9.84e-12	yes
Scn7a	chr2:66673425-66784910	14.7207	21.5115	0.000640755	yes	3.61854	35.5886	0	yes
Abhd15	chr11:77515103-77527257	9.03747	13.1964	0.00685763	yes	12.8262	15.7699	0.613605	no
Fst	chr13:114452261-114458976	6.02035	8.78824	0.0202813	yes	2.41651	3.71917	0.180072	no
Lyve1	chr7:110849729-110863064	12.5918	18.3545	0.00685763	yes	1.19795	33.4613	0	yes
Selplg	chr5:113817797-113830501	37.4089	54.5025	0.000640755	yes	0.64226	6.3247	0	yes
Cdca7l	chr12:117843779-118199043	4.84135	7.05008	0.0239025	yes	0.397241	0.858223	0.135454	no
Hs1bp3	chr12:8313432-8343824	8.8827	12.9281	0.00844398	yes	4.18249	6.15258	0.149256	no
Fgfr1	chr8:25518731-25577056	35.0651	51.0009	0.000640755	yes	16.841	42.7659	1.81e-07	yes
Fcho1	chr8:71708386-71725681	7.61067	11.0688	0.0192315	yes	0.0500651	0.264474	0.0106671	yes
Isoc1	chr18:58659481-58680419	29.7413	43.2524	0.00268624	yes	37.6221	51.2442	0.0661164	no
Nrm,Ppp1r18	chr17:35861317-35875596	30.0196	43.6529	0.00529838	yes	2.9515	11.8727	1.17e-07	yes
Camk1	chr6:113326975-113343922	37.4712	54.444	0.0101921	yes	18.6489	41.1138	1.67e-06	yes
Rab11fip1	chr8:27138772-27174646	1.39464	2.02611	0.0365285	yes	0.448964	0.510886	0.799305	no
Lrmp	chr6:145121738-145210970	9.98275	14.495	0.0101921	yes	0.419611	2.68029	1.89e-11	yes
Evc	chr5:37299170-37336881	3.12618	4.53905	0.022804	yes	0.689011	2.83937	3.11e-07	yes
Renbp	chrX:73922000-73930850	7.11576	10.3268	0.0357828	yes	0.740547	4.97631	1.59e-08	yes
Sla	chr15:66670769-66850720	7.12062	10.3314	0.0168565	yes	0.439629	2.49431	8.26e-11	yes
Arhgdib	chr6:136923525-136941915	214.177	310.341	0.00172178	yes	5.29484	36.4386	0	yes
Sema6a	chr18:47245253-47368868	1.44055	2.08611	0.0374729	yes	1.45291	1.21708	0.520813	no
Esyt1	chr10:128509418-128525887	69.3269	100.368	0.0031526	yes	474.671	800.369	0.139775	no
Tspan13	chr12:36014554-36042478	14.8778	21.534	0.0057044	yes	11.4266	7.77888	0.0374186	yes
Tes	chr6:17065148-17171812	8.23675	11.9203	0.0211819	yes	0.707266	2.80615	8.17e-06	yes
Rasa4	chr5:136083915-136111860	5.5315	8.00521	0.0214984	yes	1.15272	1.9646	0.0503325	no
Svil	chr18:4920527-5119293	11.2344	16.2545	0.00120099	yes	2.31685	8.36375	3.84e-15	yes
Sipa1	chr19:5651184-5663707	21.7252	31.4216	0.00221451	yes	3.78727	7.17119	0.000710565	yes
Nav3	chr10:109681440-110000219	1.36976	1.98024	0.0180537	yes	0.443406	2.26905	0	yes
Thbs3	chr3:89215176-89226893	6.81723	9.84646	0.0122917	yes	1.03609	9.26461	0	yes
Oat	chr7:132557474-132576398	42.6644	61.616	0.0035989	yes	34.5825	79.9394	8.01e-09	yes
Lcp1	chr14:75004109-75388146	73.1991	105.689	0.00919332	yes	2.60793	16.114	0	yes
Cdh13	chr8:118283560-119324902	7.65224	11.0463	0.0171816	yes	9.30386	5.37833	0.0127103	yes
Cbr2	chr11:120729484-120732021	54.2388	78.1946	0.0031526	yes	5.50836	69.8151	0	yes
C1s	chr6:124530279-124542359	71.818	103.513	0.00268624	yes	12.0594	101.689	0	yes
Btg1	chr10:96617000-96622811	26.4755	38.1515	0.000640755	yes	16.4903	21.475	0.116218	no
Cdon	chr9:35421572-35507699	4.98174	7.1663	0.00608734	yes	3.26288	7.12131	4.29e-06	yes
Itga9	chr9:118606708-118901060	1.8237	2.61857	0.0480138	yes	0.454648	2.39271	1.59e-06	yes
Prss23	chr7:89507751-89518144	19.2603	27.6527	0.00268624	yes	3.47417	25.5186	0	yes
Spock2	chr10:60106256-60135265	2.19141	3.14619	0.0367629	yes	0.476867	8.52769	0	yes
Ikzf1	chr11:11685008-11773163	11.786	16.9088	0.00172178	yes	0.267822	2.09687	3.43e-10	yes
Nos3	chr5:24364800-24392143	13.5061	19.3706	0.00529838	yes	5.51015	8.78697	0.0104547	yes
Rxra	chr2:27677200-27763319	25.94	37.196	0.0035989	yes	15.8591	33.4914	2.13e-07	yes
Ly9	chr1:171588612-171607360	10.5469	15.1118	0.0132871	yes	0.153692	1.21136	2.48e-08	yes
Snhg11	chr2:158375637-158386145	4.49401	6.43729	0.0493792	yes	1.42755	7.79774	1.2e-09	yes
Pkdcc	chr17:83215282-83225069	6.50758	9.31622	0.0222485	yes	3.82009	8.04774	1.86e-05	yes
Zbtb4	chr11:69765911-69795945	13.3287	19.0653	0.00608734	yes	4.50394	8.81497	0.000106015	yes
Snx8	chr5:140340302-140389247	9.97461	14.2643	0.00844398	yes	5.10076	7.13388	0.123057	no
Tpsb2	chr17:25366332-25368092	38.0207	54.3372	0.00881933	yes	0.761184	5.56408	1.32e-11	yes
Cyth4	chr15:78597046-78622023	20.0481	28.6458	0.0035989	yes	1.47001	11.5657	0	yes
Arhgap23	chr11:97415558-97502401	8.64013	12.3446	0.00268624	yes	2.7485	6.14398	1.09e-05	yes
Rpl19	chr11:98026709-98030581	34.57	49.3894	0.0219808	yes	31.5385	24.8869	0.359053	no
Rcsd1	chr1:165648715-165709329	18.1298	25.8903	0.00725997	yes	2.66541	4.29483	0.0513089	no
Jarid2	chr13:44730773-44921669	5.85556	8.35657	0.0080627	yes	4.14508	3.51946	0.472479	no
Rgs10	chr7:128373618-128418172	38.5597	55.0238	0.00986436	yes	3.0185	17.9469	1.95e-09	yes
Vav1	chr17:57279099-57329236	7.54082	10.7546	0.00608734	yes	0.236065	1.46282	4.33e-06	yes
Cyba	chr8:122424770-122432940	91.9328	131.056	0.00529838	yes	6.62904	43.3821	0	yes
Chst11	chr10:82985468-83195891	5.86077	8.35391	0.00645899	yes	5.42056	2.1095	1.2e-08	yes
Antxr2	chr5:97883847-98031297	15.6454	22.2993	0.00489989	yes	5.25728	26.4269	0	yes
Cytip	chr2:58129138-58195519	10.6375	15.1582	0.00529838	yes	0.421731	1.0415	0.000186481	yes
Itgal	chr7:127296151-127335137	9.36262	13.3328	0.00685763	yes	0.260851	0.776568	0.00797646	yes
Mlph	chr1:90915099-90951142	3.01315	4.29029	0.0307177	yes	0.289041	0.453925	0.199979	no
Pla2g16	chr19:7557458-7588593	90.4004	128.688	0.00448002	yes	107.23	161.72	0.0347087	yes
Unc13d	chr11:116061844-116077981	4.02388	5.72281	0.0244276	yes	0.0940141	0.428972	0.000148292	yes
Ets1	chr9:32696041-32757820	27.975	39.7625	0.0031526	yes	7.80921	4.99051	0.00602055	yes
Pbx1	chr1:168119363-168432258	5.6509	8.02867	0.00725997	yes	2.71004	7.84118	2.18e-10	yes
Grk6	chr13:55445333-55461482	23.6071	33.5167	0.00489989	yes	8.1073	10.5039	0.175249	no
Plekhf1	chr7:38220533-38227994	8.43583	11.975	0.0457765	yes	9.03987	4.76666	0.00237348	yes
Cd48	chr1:171682054-171705257	17.7099	25.1235	0.0275036	yes	1.32569	10.246	0	yes
Sfxn3	chr19:45047567-45056477	8.53694	12.1097	0.015263	yes	0.827489	6.61648	8.22e-13	yes
Kank1	chr19:25236931-25434496	12.963	18.3809	0.00268624	yes	10.1215	14.5586	0.063964	no
Fes	chr7:80377755-80387990	6.63116	9.40027	0.0256808	yes	1.14268	4.86026	8.15e-10	yes
Negr1	chr3:156561793-157316447	6.63594	9.40675	0.0108887	yes	7.97731	6.29112	0.213627	no
Apol6	chr15:77015486-77058594	78.6391	111.469	0.0132871	yes	24.4936	117.421	0	yes
Itpripl1	chr2:127138768-127143474	3.48365	4.93789	0.0393183	yes	1.24751	2.2694	0.0129412	yes
Phgdh	chr3:98313167-98339970	15.301	21.6825	0.0132871	yes	2.34753	57.4961	0	yes
Rnasel	chr1:153749425-153764221	5.7014	8.07461	0.0186591	yes	0.347234	7.81783	0	yes
Eef2k	chr7:120842485-120907422	8.04179	11.3863	0.0180537	yes	2.81376	9.38809	2.11e-09	yes
Tmc8	chr11:117782296-117793137	5.65458	7.99685	0.0277136	yes	0.354953	0.403386	0.878492	no
Adcyap1r1	chr6:55451979-55501455	1.91214	2.70398	0.0464128	yes	1.30664	2.72574	0.000157698	yes
Txndc16	chr14:45133496-45219394	7.4698	10.5599	0.00986436	yes	1.91241	5.07991	1.89e-06	yes
Tnrc18	chr5:142724497-142817608	6.13876	8.67624	0.00448002	yes	2.91873	4.80917	0.0143665	yes
Csf2ra	chr19:61224220-61228473	11.7995	16.6601	0.020039	yes	1.38201	10.2894	0	yes
Pspc1	chr14:56722448-56778316	8.01155	11.3088	0.0233882	yes	4.50101	6.27363	0.322002	no
Adap2	chr11:80154101-80180265	4.7051	6.63929	0.0337339	yes	1.4745	6.73819	1.09e-05	yes
Lrrk2	chr15:91673183-91816246	3.10684	4.37998	0.0132871	yes	0.414536	1.83428	2.17e-13	yes
Lgals3	chr14:47373859-47386167	48.9156	68.9389	0.00685763	yes	1.72618	41.983	0	yes
Zfp608	chr18:54888044-54990180	2.12153	2.98958	0.0400389	yes	0.721409	1.60408	0.000851463	yes
Actn1	chr12:80167293-80260498	18.2954	25.773	0.00448002	yes	1.58242	6.52964	3.84e-15	yes
Dapp1	chr3:137931005-137981549	5.25183	7.39596	0.0411891	yes	0.244737	2.0965	5.88e-14	yes
Rcl1	chr19:29101374-29143843	12.1638	17.125	0.0205942	yes	15.1084	13.0654	0.511983	no
Bcl9	chr3:97203659-97223981	4.11779	5.79705	0.0217281	yes	1.47913	2.47858	0.0758746	no
Ddr1	chr17:35681544-35714872	6.78224	9.54347	0.0186591	yes	1.87338	12.3742	0	yes
Tgfb1	chr7:25687001-25705076	36.4715	51.303	0.0129823	yes	4.69263	12.113	1.14e-08	yes
Csf1	chr3:107741047-107760469	16.2279	22.8234	0.0101921	yes	1.55948	12.4256	0	yes
Cacnb3	chr15:98631321-98644530	12.1668	17.1101	0.0158746	yes	0.308799	2.39134	6.24e-10	yes
Eif3f	chr7:108934383-108942905	86.6236	121.718	0.00529838	yes	52.6125	60.8934	0.432734	no
Rel	chr11:23736867-23770998	2.40402	3.37661	0.0270283	yes	1.64257	0.80537	0.00799645	yes
Acvr1b	chr15:101174094-101214216	4.65331	6.53535	0.0233882	yes	1.74649	5.10789	7.19e-07	yes
Chd7	chr4:8690552-8867967	4.41711	6.20288	0.00489989	yes	1.90614	1.95322	0.944777	no
Trim14	chr4:46504977-46536144	8.83352	12.3971	0.0156072	yes	0.59206	9.27482	0	yes
Marcks	chr10:37133242-37138926	32.194	45.1796	0.00172178	yes	10.8491	26.4025	5.22e-10	yes
Xbp1	chr11:5520966-5525872	79.6994	111.702	0.00608734	yes	32.1693	87.517	2.48e-08	yes
Lysmd2	chr9:75625731-75637773	12.8436	17.9979	0.042175	yes	2.66555	6.04569	0.00916922	yes
Ppm1h	chr10:122678761-122945793	2.91268	4.07753	0.0328829	yes	0.465198	1.18943	0.000311088	yes
Atp2b1	chr10:98914659-99026143	9.27504	12.9837	0.00685763	yes	2.97824	8.00659	2.14e-11	yes
Cblb	chr16:52031548-52208088	8.38707	11.7389	0.00645899	yes	3.80144	3.94169	0.918675	no
Serpina3f,Serpina3g	chr12:104214543-104241934	10.7471	15.0385	0.0455874	yes	2.67699	169.737	0	yes
Amy1	chr3:113555951-113577750	170.612	238.712	0.00489989	yes	127.632	142.417	0.68321	no
Il17ra	chr6:120463196-120486129	12.0907	16.9126	0.0080627	yes	0.697967	2.84644	1.22e-11	yes
Frmd4b	chr6:97286866-97617657	7.76997	10.8662	0.0156072	yes	0.799536	8.08894	0	yes
Calcrl	chr2:84330575-84425302	2.51336	3.51458	0.0482708	yes	1.60831	1.94908	0.539888	no
Cd14	chr18:36725066-36726654	16.5363	23.1232	0.0217281	yes	4.49975	14.4433	3.2e-11	yes
Polr2a	chr11:69733998-69758660	37.9173	53.0123	0.00919332	yes	8.58684	14.6771	0.000343935	yes
Gmip	chr8:69808686-69821870	8.56753	11.9767	0.0189388	yes	8.10295	8.9079	0.716791	no
Gpt	chr15:76695679-76700921	88.2261	123.233	0.0031526	yes	58.8174	78.1162	0.141492	no
Ifih1	chr2:62595792-62646255	5.45471	7.61598	0.0132871	yes	1.68038	4.87385	7.41e-11	yes
Gpx1	chr9:108339079-108340344	324.424	452.74	0.0035989	yes	355.93	583.562	0.00551366	yes
Src	chr2:157423970-157471967	3.94086	5.49917	0.0404666	yes	0.515018	3.23611	0	yes
Mrc1	chr2:14229413-14332023	15.3424	21.4027	0.0057044	yes	2.24123	30.4426	0	yes
Serpinf1	chr11:75410028-75422623	244.824	341.449	0.0095528	yes	22.4055	83.9297	0	yes
Colec12	chr18:9707647-9878297	10.7204	14.9509	0.00844398	yes	1.51601	17.2711	0	yes
Cd9	chr6:125460265-125494755	63.6994	88.8162	0.00645899	yes	5.51348	17.9676	4.02e-11	yes
Fyb	chr15:6522856-6665686	16.4203	22.8886	0.0139623	yes	0.426169	2.56784	5.23e-09	yes
Il7r	chr15:9504933-9530247	9.45293	13.1763	0.0180537	yes	0.0419632	0.398903	2.04e-05	yes
Plekha5	chr6:140424054-140597112	6.26369	8.71918	0.0214984	yes	2.55045	4.09657	0.0287585	yes
Mapre2	chr18:23752332-23893861	11.5753	16.109	0.00725997	yes	2.98438	10.7296	0	yes
Glb1,Tmppe	chr9:114401094-114474377	15.2815	21.2658	0.025428	yes	6.45725	13.1056	0.000198971	yes
Mgat5	chr1:127204985-127488528	2.5085	3.49056	0.0230657	yes	1.02747	1.58645	0.0243211	yes
Lhfp	chr3:53041546-53261679	9.49487	13.2066	0.0298646	yes	3.32484	11.4847	5.8e-13	yes
Rpl13a	chr7:45125006-45130496	159.369	221.666	0.00608734	yes	136.204	154.167	0.532727	no
Utrn	chr10:12382174-12868833	17.9547	24.9716	0.00881933	yes	10.8662	18.9066	0.000777602	yes
Htra3	chr5:35651953-35679782	110.5	153.634	0.00766773	yes	23.274	101.238	0	yes
Sik1	chr17:31844249-31858055	7.32918	10.1858	0.0390809	yes	22.6351	3.22768	0	yes
Hmgn2	chr4:133964738-133968296	14.7338	20.4762	0.0462113	yes	3.2323	9.77929	8.05e-06	yes
Birc3	chr9:7845850-7873305	12.4122	17.237	0.0272618	yes	9.10832	13.0767	0.0842842	no
Lrch1	chr14:74754672-74947877	5.47586	7.60005	0.0307177	yes	1.39813	2.03458	0.18265	no
Dpep1	chr8:123186234-123201813	52.7592	73.2045	0.0101921	yes	14.9185	45.479	5.46e-07	yes
Ucp2	chr7:100493340-100514815	72.6041	100.724	0.00725997	yes	6.36349	31.9414	0	yes
Slc22a4	chr11:53983125-54029289	8.57265	11.8882	0.0411891	yes	20.9735	15.821	0.179886	no
Fxyd5	chr7:31032605-31042322	115.473	160.101	0.00725997	yes	4.56194	27.327	0	yes
Ptprc	chr1:138062860-138175305	32.0424	44.414	0.0105331	yes	0.814596	7.02358	0	yes
Emilin2	chr17:71252175-71310965	16.3538	22.6439	0.00986436	yes	1.31152	17.5614	0.0292679	yes
Gbp2	chr3:142620609-142638008	29.9893	41.4633	0.00725997	yes	9.72093	20.7133	1.44e-06	yes
S100a4	chr3:90603769-90606045	104.746	144.791	0.0186591	yes	6.60164	67.8223	0	yes
Emr1	chr17:57358652-57483529	6.39549	8.8402	0.028803	yes	1.80682	15.8739	0	yes
Bptf	chr11:107033080-107131922	9.79256	13.5277	0.0105331	yes	3.90774	5.17539	0.15731	no
Rps9	chr7:3704040-3707046	477.418	659.441	0.0116032	yes	254.618	286.601	0.558568	no
Gpc6	chr14:116925314-117979529	3.11262	4.29925	0.0345072	yes	0.299042	2.47858	2.07e-12	yes
Ankrd44	chr1:54645339-54926387	8.77906	12.1213	0.0101921	yes	2.43045	5.92045	4.33e-06	yes
Aldh1l1	chr6:90486453-90600168	79.0435	109.134	0.0101921	yes	29.9409	59.5331	8.73e-06	yes
Rab3il1	chr19:10015003-10038326	10.4635	14.4461	0.028803	yes	1.26066	8.84551	0	yes
Adam15	chr3:89339639-89350010	34.1821	47.1756	0.00919332	yes	12.3883	68.9772	6.3e-13	yes
Apobec1	chr6:122577737-122602943	13.6464	18.8325	0.0406991	yes	2.75452	9.66508	3.74e-07	yes
Ltb	chr17:35194506-35196305	109.129	150.599	0.0080627	yes	0.347599	1.03765	0.0148109	yes
Asah1	chr8:41339978-41374790	35.1069	48.4468	0.00608734	yes	15.9492	35.234	6.77e-08	yes
Map3k14	chr11:103219759-103267401	5.10141	7.03521	0.0349818	yes	0.763805	1.85317	5.73e-05	yes
Itga4	chr2:79255391-79428988	5.36934	7.40427	0.0197938	yes	0.142043	1.33068	0.039907	yes
Arhgap9	chr10:127321695-127341579	14.2441	19.64	0.0424165	yes	0.396319	3.38385	6.51e-12	yes
Fbln5	chr12:101746564-101819055	4.18996	5.77677	0.0270283	yes	1.47516	9.52574	0	yes
Sgpp1	chr12:75714247-75735729	13.2291	18.2321	0.015263	yes	1.49001	9.97189	0	yes
Rps20	chr4:3833854-3835652	792.634	1090.75	0.00685763	yes	155.406	188.294	0.297762	no
Anpep	chr7:79821802-79848193	21.5797	29.6942	0.0122917	yes	1.81774	7.97683	9.94e-13	yes
Prkcd	chr14:30595353-30626213	13.4178	18.4596	0.0180537	yes	2.72974	10.2376	3.04e-12	yes
Atp13a2	chr4:140986872-141007701	9.85962	13.5598	0.0132871	yes	3.94967	7.24196	0.00395362	yes
Evl	chr12:108410654-108702306	33.0458	45.4399	0.0351748	yes	1.86958	4.43811	0.000232978	yes
Art3	chr5:92331687-92415526	99.0805	136.211	0.0149166	yes	38.0468	104.85	1.34e-09	yes
Cd53	chr3:106758860-106790149	14.7936	20.3096	0.0217281	yes	1.06487	8.98253	0	yes
Mfap2	chr4:141010423-141015984	21.0543	28.8841	0.0411891	yes	0.970615	4.83953	4.15e-08	yes
Ttyh3	chr5:140620577-140649031	13.8696	19.0206	0.0122917	yes	2.04177	5.51854	1.11e-05	yes
Gda	chr19:21391306-21472661	17.3989	23.8552	0.00986436	yes	2.60551	19.2649	0	yes
Extl3	chr14:65051886-65149880	24.9307	34.1792	0.0112401	yes	11.7277	24.8442	7.42e-07	yes
Cd52	chr4:134093537-134095073	357.001	489.382	0.0112401	yes	5.82388	38.0622	0	yes
Naglu	chr11:101070093-101077671	12.0421	16.5013	0.0259414	yes	4.2308	10.9791	7.42e-09	yes
Jup	chr11:100368855-100397790	17.0991	23.4307	0.0101921	yes	8.44208	30.858	0	yes
Slc25a24	chr3:109123148-109168409	5.19842	7.12256	0.0389078	yes	0.750507	6.20882	0	yes
Eci3	chr13:34924408-34963956	19.5259	26.753	0.0347631	yes	120.643	54.1491	1.08e-06	yes
Rbm38	chr2:173021901-173034731	34.1713	46.7933	0.0158746	yes	7.50711	2.63652	5.67e-05	yes
Dlc1	chr8:36567738-36953179	50.5795	69.2579	0.0142672	yes	43.2446	56.1167	0.22818	no
Itpr3	chr17:27057303-27122223	5.31837	7.27927	0.020889	yes	0.446555	0.970477	0.00022746	yes
B4galt5	chr2:167298382-167349178	3.93759	5.38801	0.0473312	yes	0.93242	2.19915	4.29e-05	yes
Slc43a3	chr2:84936544-84958509	18.2644	24.9548	0.0174898	yes	6.60236	39.8213	0	yes
Eid1	chr2:125627446-125724148	24.5106	33.4888	0.0145871	yes	10.5336	22.5982	3.19e-07	yes
Bnip3	chr7:138889782-138909510	117.609	160.666	0.0136353	yes	87.057	111.732	0.271147	no
Nbl1	chr4:139082291-139092970	21.0225	28.7	0.022804	yes	2.94619	27.6331	0	yes
Tcf7	chr11:52252288-52283351	41.5667	56.7439	0.0225403	yes	0.152817	0.382431	0.938008	no
Irf2	chr8:46739744-46847536	26.3887	36.0168	0.0116032	yes	6.47367	10.0965	0.0397452	yes
Csda	chr6:131364857-131388450	89.5616	122.135	0.00844398	yes	66.6468	75.5194	0.562385	no
F13a1	chr13:36867177-37050244	26.2535	35.7942	0.0122917	yes	3.40758	60.0727	0	yes
Foxo1	chr3:52268336-52350109	22.5392	30.7264	0.0101921	yes	19.2379	17.6581	0.703689	no
Asph	chr4:9269316-9669162	16.5635	22.5776	0.0323924	yes	10.3757	55.0198	0	yes
Mast3	chr8:70778116-70796786	7.33623	9.99897	0.0197938	yes	0.966961	1.9518	0.00213137	yes
Tnk2	chr16:32644334-32683493	16.6677	22.7157	0.0230657	yes	13.7225	9.13931	0.0293225	yes
Mycbp2	chr14:103113410-103346800	11.6969	15.9368	0.0168565	yes	6.30715	18.0481	3.55e-10	yes
Eml4	chr17:83350930-83480362	4.9856	6.7908	0.0275036	yes	1.30237	2.00984	0.0428517	yes
Unc93b1	chr19:3935185-3949340	52.6536	71.6905	0.0145871	yes	7.07213	30.1121	0	yes
Coro1a	chr7:126699773-126704754	123.691	168.356	0.0122917	yes	2.75332	21.2402	0	yes
Bmp2k	chr5:96997688-97111596	4.40951	5.99833	0.0244276	yes	1.86727	3.86191	0.00123559	yes
Ppp1r1a	chr15:103503297-103538023	98.0431	133.313	0.0202813	yes	44.493	34.3992	0.13913	no
Arhgap17	chr7:123278985-123369915	12.6452	17.1883	0.0230657	yes	4.4375	6.14853	0.235228	no
Rpl3	chr15:80077780-80083406	20.5721	27.9628	0.0383898	yes	16.5718	21.2332	0.189862	no
Notch2	chr3:98013537-98150567	8.23973	11.1982	0.0126161	yes	3.27912	6.02066	6.29e-05	yes
Rap2b	chr3:61364506-61368703	5.95479	8.08933	0.0386297	yes	1.34876	5.11633	2.16e-14	yes
Dnmt3a	chr12:3806581-3914443	4.11606	5.59139	0.0267733	yes	3.43279	3.39085	0.983411	no
Cd55	chr1:130439029-130462974	23.4169	31.8097	0.0222485	yes	4.51951	15.9993	2.19e-11	yes
Fam65b	chr13:24614395-24733806	7.79906	10.5941	0.0351748	yes	1.21018	0.969399	0.54402	no
Foxp1	chr6:98925179-99435345	12.5843	17.0812	0.0177881	yes	1.32273	3.27566	1.16e-05	yes
Rin2	chr2:145675342-145887648	16.1419	21.903	0.0168565	yes	7.87848	15.4517	2.56e-05	yes
Lima1	chr15:99778467-99875456	22.4475	30.4428	0.0156072	yes	4.55911	17.8731	0	yes
Prr12	chr7:45027058-45053318	8.61779	11.6853	0.0139623	yes	3.0973	4.37772	0.195171	no
Qsox1	chr1:155778154-155812899	24.1455	32.7255	0.0139623	yes	4.31339	31.3763	0	yes
Rps3	chr7:99477896-99483709	302.323	409.45	0.0217281	yes	118.008	127.408	0.741625	no
H2-Ob	chr17:34238904-34249086	14.8235	20.0754	0.0365285	yes	0.19631	0.579322	0.00898792	yes
Tmem229b	chr12:78961697-79007277	7.60754	10.2936	0.0406991	yes	0.681918	2.72738	4.88e-08	yes
Zfp36	chr7:28376783-28379228	37.1222	50.2291	0.0177881	yes	9.34828	17.9696	0.0813837	no
Lcp2	chr11:34047200-34092280	10.8727	14.7068	0.0270283	yes	0.257888	2.60821	0	yes
Sp2	chr11:96944145-96977688	11.9015	16.0983	0.0383898	yes	5.98996	9.0249	0.0994467	no
Cd44	chr2:102811141-102901665	7.01173	9.478	0.0345072	yes	0.456736	4.55054	0	yes
Arfgap3	chr15:83299622-83350247	12.073	16.3155	0.0309969	yes	3.02584	6.6477	2.27e-05	yes
Cald1	chr6:34598335-34775469	38.9588	52.6242	0.0246595	yes	8.0172	34.3891	0	yes
Erp29	chr5:121444752-121452474	62.9476	85.0034	0.0142672	yes	27.6623	64.4715	9.01e-06	yes
Atp8a1	chr5:67618140-67847431	3.26715	4.40789	0.044326	yes	4.64893	1.10854	0	yes
Cav2	chr6:17281133-17289825	43.5391	58.7233	0.015263	yes	74.413	266.798	0.0315902	yes
Mxra8	chr4:155839679-155844102	24.8817	33.5377	0.0217281	yes	3.42384	30.9919	0	yes
Abcd2	chr15:91145699-91191807	90.8051	122.375	0.0328829	yes	20.4205	116.652	0	yes
Tle3	chr9:61372365-61418497	22.3144	30.0615	0.0414466	yes	11.1808	18.8411	0.00636947	yes
Cdc42ep1	chr15:78842646-78855529	38.3611	51.6419	0.0197938	yes	6.4846	32.1353	0	yes
Rps21	chr2:180257378-180258444	357.126	480.759	0.020039	yes	363.758	427.75	0.376815	no
Slc25a10	chr11:120491305-120507967	108.925	146.551	0.037729	yes	5.43908	40.6244	0	yes
Rps5	chr7:12922310-12926686	777.77	1046.33	0.0293413	yes	286.315	311.109	0.705146	no
Cyfip2	chr11:46193848-46312859	8.39595	11.2947	0.0246595	yes	0.109008	0.441339	0.00231093	yes
Ppap2b	chr4:105157346-105232767	65.8972	88.6351	0.0214984	yes	13.651	70.9052	0	yes
Igfals	chr17:24877880-24882153	17.2869	23.2458	0.0424165	yes	4.0602	16.385	7.52e-15	yes
Akap12	chr10:4266328-4359471	17.3343	23.2952	0.0139623	yes	4.6307	27.9868	0	yes
Pxdn	chr12:29936924-30017658	30.273	40.6715	0.0217281	yes	16.3566	50.1208	6.21e-14	yes
Slc27a1	chr8:71568853-71587763	136.349	183.122	0.0351748	yes	164.723	117.429	0.223306	no
Atp11a	chr8:12757015-12868733	8.90814	11.9554	0.0222485	yes	3.2673	10.4586	4.03e-08	yes
Blmh	chr11:76945655-76987389	21.0548	28.2095	0.022804	yes	14.1112	18.349	0.127897	no
Map3k5	chr10:19934525-20142750	8.31407	11.1259	0.0290989	yes	8.60903	5.48551	0.00771671	yes
Casp8	chr1:58795373-58847591	15.5316	20.7821	0.0351748	yes	4.85369	14.335	1.51e-10	yes
Dpp4	chr2:62329503-62412668	12.9831	17.3668	0.020889	yes	1.76436	10.6075	0	yes
Ubqln2	chrX:153498231-153501558	13.4169	17.9459	0.0312642	yes	6.03789	13.4842	3.93e-06	yes
Gdf10	chr14:33923586-33935282	13.522	18.0829	0.0438666	yes	2.54645	23.1449	0	yes
Gab2	chr7:97081750-97308951	7.10564	9.4972	0.028803	yes	2.44512	10.1452	0	yes
Plvap	chr8:71497752-71511769	33.955	45.3782	0.0217281	yes	3.11231	6.89974	4.65e-05	yes
Sesn1	chr10:41810573-41908436	13.3654	17.8616	0.0372287	yes	5.57952	14.4955	5.68e-09	yes
Tmed3	chr9:89699202-89705043	52.6923	70.4069	0.0256808	yes	20.3564	40.1697	7.91e-06	yes
Clic1	chr17:35050013-35058795	84.8625	113.347	0.0236645	yes	10.2738	37.8589	0	yes
Antxr1	chr6:87133852-87335775	13.4848	18.0089	0.0239025	yes	1.32807	8.19392	0	yes
B4galnt1	chr10:127164865-127180645	54.7045	73.0286	0.0219808	yes	0.287373	2.261	0.000151314	yes
Nid1	chr13:13437601-13512275	84.7557	113.03	0.0353544	yes	14.5212	142.24	0	yes
Prkd3	chr17:78949404-79020816	8.93733	11.9134	0.0262297	yes	4.93134	6.98899	0.0410833	yes
Galnt2	chr8:124231393-124345723	42.7873	57.0114	0.0217281	yes	24.752	31.2813	0.171699	no
Gas7	chr11:67455561-67689052	15.0069	19.9845	0.0272618	yes	1.14288	15.4537	0	yes
Sptlc2	chr12:87305072-87388351	7.62551	10.1537	0.0480138	yes	6.23633	12.5066	0.013921	yes
Slc35c2	chr2:165276521-165287838	15.3572	20.4487	0.0475442	yes	6.43125	8.47149	0.225969	no
Ldb1	chr19:46031642-46045476	39.9968	53.2539	0.0272618	yes	11.4811	18.3641	0.011604	yes
Ifngr1	chr10:19591957-19610225	72.0091	95.852	0.0244276	yes	33.165	81.4346	3.55e-10	yes
Rpl22	chr4:152325877-152334071	51.6319	68.7276	0.020889	yes	40.1741	44.602	0.602963	no
Ppp4r1	chr17:65782985-65842367	8.33424	11.0864	0.0462113	yes	6.17351	8.08789	0.221277	no
P4hb	chr11:120558963-120573364	140.328	186.634	0.0277136	yes	34.0184	138.439	0	yes
Psen2	chr1:180227003-180263472	22.9279	30.4932	0.044326	yes	7.00208	18.8715	4.7e-10	yes
Kdm5b	chr1:134560177-134632878	5.6505	7.51007	0.0471625	yes	4.35257	4.64759	0.780391	no
Cd24a	chr10:43579168-43584265	39.0287	51.8477	0.0256808	yes	1.26363	9.17631	0	yes
Clec3b	chr9:123148701-123158156	284.237	377.586	0.0301139	yes	32.4014	197.995	0	yes
Rps4x	chrX:102184423-102189364	154.034	204.591	0.0264875	yes	83.2013	149.081	0.000101397	yes
Abcc1	chr16:14361545-14474878	10.1425	13.4703	0.0290989	yes	7.77488	11.7683	0.00971084	yes
Hnrnpul1	chr7:25720979-25754952	50.6211	67.2121	0.0244276	yes	19.938	20.415	0.941766	no
Celf2	chr2:6539698-7396198	17.4528	23.1488	0.0230657	yes	18.5914	24.2784	0.231967	no
Rassf5	chr1:131175795-131245178	13.316	17.6576	0.0390809	yes	0.257807	2.16282	1.77e-06	yes
Cdc40	chr10:40831621-40883143	12.4609	16.5228	0.0400389	yes	6.89501	6.60918	0.872059	no
Os9	chr10:127094258-127121160	51.9938	68.9	0.0296035	yes	16.1554	33.7453	3.76e-05	yes
Ptma	chr1:86526213-86530718	50.3664	66.7265	0.0357828	yes	26.2579	37.3983	0.037035	yes
Dtx2	chr5:135994799-136032881	24.1317	31.963	0.0480138	yes	18.6427	28.3185	0.0334793	yes
Taok3	chr5:117120128-117275098	10.5932	14.0287	0.0390809	yes	1.60193	4.18714	0.000177561	yes
Cd2	chr3:101275907-101287939	44.9573	59.5021	0.044326	yes	0.308777	2.70474	1.67e-08	yes
Prex1	chr2:166566344-166713832	9.58454	12.6848	0.0256808	yes	0.81982	2.61745	1.76e-08	yes
Hexa	chr9:59518684-59565105	85.6613	113.337	0.0270283	yes	33.5697	59.7688	0.000105757	yes
Cep250	chr2:155956557-155998955	9.27736	12.27	0.0489623	yes	3.4667	7.18117	0.676994	no
Gltscr1	chr7:15970689-16047935	5.41982	7.16803	0.0429256	yes	1.77574	1.37747	0.284467	no
Zfp362	chr4:128773084-128806239	12.6332	16.703	0.0491402	yes	3.39641	4.25973	0.31111	no
Fbxo45	chr16:32230111-32247025	9.30183	12.2954	0.0436571	yes	3.85914	16.6691	0	yes
Klf2	chr8:72319061-72321654	28.9187	38.1964	0.0355936	yes	11.5292	10.9125	0.832264	no
Myof	chr19:37899035-38043577	5.0198	6.62928	0.0473312	yes	0.624381	7.4991	0	yes
Fkbp15	chr4:62299770-62360551	11.7145	15.456	0.0345072	yes	5.64796	8.48977	0.048126	yes
Sdpr	chr1:51218385-51333779	103.256	136.198	0.0342383	yes	60.9568	153.184	9.2e-09	yes
Fndc3b	chr3:27416161-27711316	10.9758	14.4719	0.0279825	yes	4.30009	18.6071	0	yes
Phf8	chrX:151520671-151633860	10.4288	13.7491	0.0315305	yes	3.62656	10.0146	1.05e-10	yes
Cygb	chr11:116645369-116654489	27.5817	36.3596	0.0342383	yes	6.35515	13.6513	4.31e-06	yes
Rpl21	chr5:146832888-146837032	85.6192	112.826	0.0301139	yes	2.87027	6.56019	0.000139979	yes
Map1lc3a	chr2:155276363-155278073	90.3127	118.979	0.0296035	yes	161.316	107.381	0.0187524	yes
Gpr133	chr5:129096749-129204599	76.3515	100.586	0.0369963	yes	18.8665	40.777	6.89e-07	yes
Sgce	chr6:4674349-4747204	38.7861	51.0807	0.0301139	yes	11.6135	40.0814	6.24e-11	yes
Elf4	chrX:48410996-48463132	8.39955	11.0613	0.0431653	yes	0.786609	2.76667	5.16e-11	yes
Sh3bp1	chr15:78899669-78912052	13.8513	18.2326	0.0462113	yes	0.29486	2.2909	1.9e-10	yes
Smpdl3a	chr10:57794543-57811830	50.7781	66.7609	0.0256808	yes	77.6438	44.1521	0.00307137	yes
Adamts12	chr15:11064763-11349233	8.14761	10.7096	0.0351748	yes	1.38457	8.51424	0	yes
Fyn	chr10:39369761-39565374	18.4726	24.2764	0.0355936	yes	2.04584	6.76912	1.88e-08	yes
Tshz2	chr2:169632592-170071299	12.9465	17.0114	0.0378949	yes	2.83929	12.7506	0	yes
Rpl7a	chr2:26910688-26913311	117.584	154.462	0.0374729	yes	33.8456	25.0123	0.69666	no
Fubp1	chr3:152210432-152236830	20.1744	26.4999	0.0459648	yes	10.9189	11.6929	0.857161	no
Pi16	chr17:29318829-29330200	110.192	144.735	0.0374729	yes	12.7902	28.3721	3.41e-06	yes
Vac14	chr8:110618589-110720398	23.185	30.3964	0.0390809	yes	10.2749	12.174	0.48052	no
Laptm4b	chr15:34238025-34284303	47.3233	61.9659	0.0445764	yes	29.8487	57.4024	0.00030735	yes
Krt19	chr11:100140764-100145963	68.3828	89.498	0.044326	yes	0.086861	15.8251	1.33e-09	yes
Shisa5	chr9:109038626-109057878	204.584	267.638	0.0450901	yes	17.631	37.9029	5.71e-07	yes
Dab2ip	chr2:35549533-35730994	17.2416	22.5251	0.0355936	yes	8.58537	13.2688	0.0104654	yes
Ezr	chr17:6673609-6782780	31.5652	41.2188	0.0398171	yes	0.749177	9.37351	0	yes
Rpn2	chr2:157208549-157326318	86.7597	113.28	0.0326785	yes	40.5967	78.4903	1.28e-05	yes
Naaa	chr5:92257659-92278181	29.5371	38.5393	0.0426852	yes	10.8761	35.6009	7e-08	yes
Cdc42ep4	chr11:113726849-113751815	19.667	25.6487	0.0441324	yes	7.33183	14.5246	1.74e-05	yes
Map4k4	chr1:39900912-40027892	41.3095	53.7851	0.0464128	yes	23.2649	23.9264	0.933262	no
Sp100	chr1:85649972-85710000	52.7862	68.7142	0.0491402	yes	3.73159	8.6104	0.000228185	yes
Dgkz	chr2:91932696-91965566	21.5644	28.049	0.0438666	yes	3.4809	6.0978	0.00132452	yes
Gltscr2	chr7:15937835-15946108	78.3976	101.79	0.0402732	yes	34.7342	33.594	0.896303	no
Psmb8	chr17:34197801-34201454	81.6832	105.869	0.0464128	yes	12.9017	21.826	0.00224908	yes
Rpl6	chr5:121204500-121209241	69.6452	90.0968	0.0480138	yes	23.186	34.7879	0.0275848	yes
Nfkb1	chr3:135584654-135691547	20.0544	25.9409	0.0453536	yes	8.18255	10.1282	0.246397	no
Gaa	chr11:119267966-119285698	38.1874	49.3845	0.0450901	yes	18.7454	22.9283	0.310879	no
Sash1	chr10:8722189-8945601	14.4374	18.6158	0.0498092	yes	9.62649	19.0234	0.000938991	yes
Tagln2	chr1:172500245-172507375	123.04	157.493	0.0499998	yes	12.1831	63.7361	0	yes
